# Supplementary material for: Assessment of In Vitro and In Silico Protocols for Sequence-Based Characterization of the Human Vaginal Microbiome
Source: mSphere. 2020 Nov 18;5(6):e00448-20. doi: 10.1128/mSphere.00448-20 (PMC7677004; doi:10.1128/mSphere.00448-20)
Supplement: TABLE S3 [file mSphere.00448-20-st003.csv]

Primer pair/variant	27f-338r Pessimistic	27f-338r Optimistic	27pool-515r Pessimistic	27pool-515r Optimistic	27f-534r Pessimistic	27f-534r Optimistic	27pool-534r Pessimistic	27pool-534r Optimistic	319f-806r	341f-805r	357f-926r	515f-907r	967f-1061r
GENUS
Acetitomaculum	0	100	0	0	0	0	0	0	100	100	0	0	0
Acidaminococcus	0	100	0	100	0	100	0	100	100	100	100	100	0
Acinetobacter	0	100	0	100	0	100	0	100	100	100	100	100	0
Actinobacilus	0	100	0	100	0	100	0	100	100	100	100	100	100
Actinobaculum	0	100	0	100	0	100	0	100	100	100	100	100	0
Actinomyces	8.7	87	13	91.3	13	91.3	13	91.3	95.7	82.6	78.3	82.6	0
Actinotignum	0	100	0	100	0	100	0	100	100	100	0	0	0
Aerococcus	33.3	100	33.3	100	33.3	100	33.3	100	100	100	100	100	0
Aeromonas	0	100	0	100	0	100	0	100	0	0	100	100	0
Afipia	0	100	0	100	0	100	0	100	100	100	100	100	0
Agromyces	14.3	71.4	14.3	92.9	14.3	92.9	14.3	92.9	71.4	71.4	78.6	92.9	0
Allisonella	100	100	100	100	100	100	100	100	0	100	100	100	0
Alloiococcus	0	100	0	100	0	100	0	100	100	100	0	0	0
Alloscardovia	0	100	0	100	0	100	0	100	0	0	0	0	0
Anaerococcus	80	100	60	80	60	80	60	80	100	100	80	80	0
Anaerostipes	0	100	0	100	0	100	0	100	100	100	100	100	0
Arcanobacterium	33.3	100	33.3	100	33.3	100	33.3	100	100	100	100	100	0
Atopobium	33.3	100	33.3	100	33.3	100	33.3	100	100	100	100	100	0
Aurantimonas	0	100	0	100	0	100	0	100	100	100	100	100	0
Bacillus	100	100	100	100	100	100	100	100	100	100	0	0	0
Bacteroides	43.2	94.6	45.9	100	43.2	100	45.9	100	94.6	97.3	94.6	97.3	0
Bifidobacterium	3.2	96.8	3.2	100	3.2	100	3.2	100	93.5	96.8	3.2	3.2	0
Blastobacter	0	100	0	100	0	100	0	100	100	100	100	100	0
Blautia	66.7	100	66.7	100	66.7	100	66.7	100	100	100	100	100	0
Bosea	50	100	50	100	50	100	50	100	100	100	100	100	0
Bradyrhizobium	33.3	100	33.3	100	33.3	100	33.3	100	83.3	83.3	100	100	0
Brevibacterium	0	100	0	100	0	100	0	100	100	100	100	100	0
Brevundimonas	5.3	89.5	5.3	100	5.3	100	5.3	100	89.5	89.5	89.5	100	0
Bulleidia	0	0	0	100	0	100	0	100	0	0	0	0	0
Butyirivibrio	0	100	0	100	0	100	0	100	66.7	66.7	100	100	0
Campylobacter	16.7	100	16.7	100	16.7	100	16.7	100	100	100	0	0	0
Catonella	0	100	0	100	0	100	0	100	100	100	100	100	0
Caulobacter	60	100	60	100	60	100	60	100	100	100	100	100	0
Cellulosilyticum	0	100	0	100	0	100	0	100	100	100	100	100	0
Chlamydia	0	0	100	100	0	0	100	100	0	100	0	0	0
Chryseobacterium_gleum	0	100	0	100	0	100	0	100	100	100	100	100	0
Citrobacter	33.3	100	33.3	100	33.3	100	33.3	100	100	100	100	100	100
Clostridium	36.1	99.1	36.1	97.2	35.2	97.2	36.1	97.2	97.2	98.1	98.1	96.3	0
Coprococcus	0	100	0	100	0	100	0	100	100	100	100	100	0
Corynebacterium	15.8	89.5	15.8	96.5	15.8	98.2	15.8	98.2	89.5	93	89.5	93	0
Cronobacter	0	100	0	100	0	100	0	100	100	100	100	100	100
Delftia	50	100	50	100	50	100	50	100	100	100	100	100	0
Dialister	40	100	40	100	40	100	40	100	100	100	100	100	0
Dorea	0	100	0	100	0	100	0	100	100	100	100	100	0
Eggerthela	50	100	50	100	50	100	50	100	100	100	100	100	0
Enterococcus	9.1	100	9.1	97	9.1	97	9.1	97	97	97	100	97	0
Erysipelatoclostridium	100	100	100	100	100	100	100	100	100	100	100	100	0
Escherichia	0	100	0	100	0	100	0	100	100	100	100	100	80
Eubacterium	50	75	50	100	50	100	50	100	75	75	75	100	0
Facklamia	25	100	25	100	25	100	25	100	100	100	100	100	0
Faecalibacterium	100	100	100	100	0	0	0	0	100	100	100	100	0
Finegoldia	100	100	100	100	100	100	100	100	100	100	100	100	0
Fusobacterium	33.3	100	33.3	100	33.3	100	33.3	100	100	100	88.9	88.9	0
Gardnerella	0	100	100	100	0	100	100	100	100	100	0	0	0
Gemella	0	100	0	100	0	100	0	100	85.7	85.7	100	100	0
Glaesserella	0	100	0	100	0	100	0	100	100	100	100	100	100
Granulicatella	50	100	50	100	50	100	50	100	100	100	100	100	0
Haemophilus	0	100	0	100	0	100	0	100	85.7	85.7	100	100	85.7
Helcococcus	0	100	0	100	0	100	0	100	100	100	100	100	0
Hyphomicrobium	0	66.7	0	100	0	100	0	100	66.7	66.7	66.7	100	0
Intestinibacter	0	100	0	100	0	100	0	100	100	100	100	100	0
Johnsonella	0	100	0	100	0	100	0	100	100	100	100	100	0
Klebsiella	0	100	0	100	0	100	0	100	100	100	100	100	75
Lachnobacterium	0	100	0	100	0	100	0	100	100	100	100	100	100
Lachnospira	0	100	0	100	0	100	0	100	100	100	100	100	0
Lactobacillus	15.8	96.5	16.7	98.2	14.9	98.2	16.7	98.2	93.9	93.9	95.6	96.5	0
Leuconostoc	0	100	0	100	0	100	0	100	100	100	100	100	0
Mageeibacillus	0	0	0	100	0	100	0	100	0	100	0	100	0
Marvinbryantia	0	100	0	100	0	100	0	100	100	100	100	100	0
Megasphaera	50	100	50	100	50	100	50	100	100	100	100	100	0
Methylobacillus	100	100	100	100	100	100	100	100	100	100	100	100	0
Methylophilus	50	100	50	100	50	100	50	100	100	100	100	100	0
Microbacterium	24	98	24	98	24	98	24	98	6	6	98	98	0
Mobiluncus	0	100	0	100	0	100	0	100	50	50	100	100	0
Mogibacterium	0	100	0	100	0	100	0	100	100	100	100	100	0
Moraxella	0	0	0	100	0	100	0	100	0	0	0	100	0
Morganella	0	100	0	100	0	100	0	100	100	100	100	100	0
Moryella	0	0	100	100	100	100	100	100	0	0	0	100	100
Mycobacterium	50	100	0	50	0	50	0	50	100	100	50	50	0
Mycoplasma	47.4	89.5	31.6	73.7	31.6	73.7	31.6	73.7	89.5	94.7	68.4	68.4	0
Neisseria	100	100	100	100	100	100	100	100	100	100	100	100	0
Papillibacter	0	100	0	100	0	100	0	100	100	100	100	100	0
Parascardovia	0	100	0	100	0	100	0	100	100	100	100	100	0
Parasporobacterium	0	100	0	100	0	100	0	100	100	100	0	0	0
Parvimonas	0	100	0	100	0	100	0	100	100	100	100	100	0
Pelomonas	0	100	0	100	0	100	0	100	100	100	100	100	0
Peptococcus	0	100	0	100	0	100	0	100	100	100	100	100	0
Peptoniphilus	20	80	40	100	20	80	20	80	80	80	80	80	0
Peptostreptococcus	0	50	50	100	50	100	50	100	50	50	50	50	0
genus_novum	0	100	0	100	0	100	0	100	100	100	100	100	0
Porphyromonas	62.5	100	62.5	100	62.5	100	62.5	100	100	100	93.8	93.8	0
Prevotella	70.5	97.7	72.7	100	72.7	100	72.7	100	97.7	97.7	95.5	97.7	0
Propionibacterium	20	90	10	10	10	10	10	10	10	10	90	10	0
Proteus	25	100	25	75	25	75	25	75	75	75	100	75	75
Providencia	0	100	0	100	0	100	0	100	100	100	100	100	87.5
Pseudobutyrivibrio	0	100	0	100	0	100	0	100	100	100	100	100	100
Pseudomonas	50	100	50	100	50	100	50	100	100	100	100	100	0
Roseateles	0	100	0	100	0	100	0	100	100	100	100	100	0
Roseburia	0	100	0	100	0	100	0	100	80	80	100	100	0
Roseomonas	0	100	0	100	0	100	0	100	100	100	100	100	0
Ruminiclostridium	0	100	0	100	0	100	0	100	100	100	100	100	0
Ruminococcus	0	100	0	100	0	100	0	100	100	100	100	100	0
Salmonella	100	100	100	100	100	100	100	100	100	100	0	0	0
Scardovia	0	100	0	100	0	100	0	100	0	0	100	100	0
Schaalia	0	100	0	100	0	100	0	100	100	100	50	50	0
Serratia	0	100	0	100	0	100	0	100	100	100	100	100	0
Shigella	50	100	50	100	50	100	50	100	100	100	100	100	100
Shuttleworthia	0	100	0	100	0	100	0	100	100	100	100	100	100
Sneathia	0	100	0	100	0	100	0	100	100	100	100	100	0
Solobacterium	0	100	0	100	0	100	0	100	0	0	100	100	0
Sphingobacterium	0	100	0	100	0	100	0	100	100	100	0	0	0
Sporobacterium	0	100	0	100	0	100	0	100	100	100	100	100	0
Staphylococcus	40.5	94.6	40.5	100	40.5	100	40.5	100	94.6	97.3	97.3	100	2.7
Streptococcus	25.9	100	25.9	100	25.9	100	25.9	100	98.1	98.1	100	100	0
Sutterella	50	100	50	100	50	100	50	100	100	100	100	100	0
Syntrophococcus	0	100	0	100	0	100	0	100	100	100	100	100	0
Terrisporobacter	0	100	0	0	0	0	0	0	100	100	100	0	0
Tissierellia	0	100	0	100	0	100	0	100	0	0	100	100	0
Treponema	0	100	0	100	0	100	0	100	100	100	100	100	0
Ureaplasma	16.7	100	16.7	100	16.7	83.3	16.7	83.3	100	100	50	50	0
Varibaculum	0	100	0	100	0	100	0	100	100	100	0	0	0
Veillonella	33.3	66.7	33.3	100	33.3	100	33.3	100	100	66.7	0	33.3	0
Weeksella	0	100	0	100	0	100	0	100	100	100	100	100	0
Yersinia	100	100	100	100	100	100	100	100	100	100	50	50	0
