# Supplementary material for: Assessment of In Vitro and In Silico Protocols for Sequence-Based Characterization of the Human Vaginal Microbiome
Source: mSphere. 2020 Nov 18;5(6):e00448-20. doi: 10.1128/mSphere.00448-20 (PMC7677004; doi:10.1128/mSphere.00448-20)
Supplement: TABLE S1 [file mSphere.00448-20-st001.csv]

Kingdom	Phylum	Class	Order	Family	Genus	Species name	Source	Biosample/GenbankID	PubMed ID
Bacteria	Actinobacteria	Actinobacteria	Actinomycetales	Actinomycetaceae	Actinobaculum	Actinobaculum massiliense	Diop, 2019
Bacteria	Actinobacteria	Actinobacteria	Actinomycetales	Actinomycetaceae	Actinobaculum	Actinobaculum schaalii	Diop, 2019
Bacteria	Actinobacteria	Actinobacteria	Actinomycetales	Actinomycetaceae	Actinomyces	Actinomyces europaeus	Diop, 2019
Bacteria	Actinobacteria	Actinobacteria	Actinomycetales	Actinomycetaceae	Actinomyces	Actinomyces graevenitzii	Diop, 2019
Bacteria	Actinobacteria	Actinobacteria	Actinomycetales	Actinomycetaceae	Actinomyces	Actinomyces hongkongensis	Diop, 2019
Bacteria	Actinobacteria	Actinobacteria	Actinomycetales	Actinomycetaceae	Actinomyces	Actinomyces israelii	Diop, 2019
Bacteria	Actinobacteria	Actinobacteria	Actinomycetales	Actinomycetaceae	Actinomyces	Actinomyces meyeri	Diop, 2019
Bacteria	Actinobacteria	Actinobacteria	Actinomycetales	Actinomycetaceae	Actinomyces	Actinomyces naeslundii	Diop, 2019
Bacteria	Actinobacteria	Actinobacteria	Actinomycetales	Actinomycetaceae	Actinomyces	Actinomyces neuii	Diop, 2019
Bacteria	Actinobacteria	Actinobacteria	Actinomycetales	Actinomycetaceae	Actinomyces	Actinomyces odontolyticus	Diop, 2019
Bacteria	Actinobacteria	Actinobacteria	Actinomycetales	Actinomycetaceae	Actinomyces	Actinomyces radingae	Diop, 2019
Bacteria	Actinobacteria	Actinobacteria	Actinomycetales	Actinomycetaceae	Actinomyces	Actinomyces sp. HMSC072A03	BioSample	SAMN04477647
Bacteria	Actinobacteria	Actinobacteria	Actinomycetales	Actinomycetaceae	Actinomyces	Actinomyces turicensis	Diop, 2019
Bacteria	Actinobacteria	Actinobacteria	Actinomycetales	Actinomycetaceae	Actinomyces	Actinomyces urinae	Pubmed		27358739
Bacteria	Actinobacteria	Actinobacteria	Actinomycetales	Actinomycetaceae	Actinomyces	Actinomyces urogenitalis	Diop, 2019
Bacteria	Actinobacteria	Actinobacteria	Actinomycetales	Actinomycetaceae	Actinomyces	Actinomyces viscosus	Diop, 2019
Bacteria	Actinobacteria	Actinobacteria	Actinomycetales	Actinomycetaceae	Actinotignum	Actinotignum schaalii	Pubmed		29026619
Bacteria	Actinobacteria	Actinobacteria	Actinomycetales	Actinomycetaceae	Actinotignum	Actinotignum timonense	Pubmed		28203375
Bacteria	Actinobacteria	Actinobacteria	Actinomycetales	Actinomycetaceae	Actinotignum	Actinotignum urinale	Pubmed		26577137
Bacteria	Actinobacteria	Actinobacteria	Actinomycetales	Actinomycetaceae	Arcanobacterium	Arcanobacterium phocae	Diop, 2019
Bacteria	Actinobacteria	Actinobacteria	Actinomycetales	Actinomycetaceae	Arcanobacterium	Arcanobacterium urinimassiliense	Pubmed		28480045
Bacteria	Actinobacteria	Actinobacteria	Actinomycetales	Actinomycetaceae	Mobiluncus	Mobiluncus curtisii	Diop, 2019
Bacteria	Actinobacteria	Actinobacteria	Actinomycetales	Actinomycetaceae	Mobiluncus	Mobiluncus mulieris	Diop, 2019
Bacteria	Actinobacteria	Actinobacteria	Actinomycetales	Actinomycetaceae	Trueperella	Trueperella bernardiae	Diop, 2019
Bacteria	Actinobacteria	Actinobacteria	Actinomycetales	Actinomycetaceae	Varibaculum	Varibaculum cambriense	Diop, 2019
Bacteria	Actinobacteria	Actinobacteria	Actinomycetales	Corynebacteriaceae	Corynebacterium	Corynebacterium accolens	Diop, 2019
Bacteria	Actinobacteria	Actinobacteria	Actinomycetales	Corynebacteriaceae	Corynebacterium	Corynebacterium amycolatum	Diop, 2019
Bacteria	Actinobacteria	Actinobacteria	Actinomycetales	Corynebacteriaceae	Corynebacterium	Corynebacterium appendicis	Diop, 2019
Bacteria	Actinobacteria	Actinobacteria	Actinomycetales	Corynebacteriaceae	Corynebacterium	Corynebacterium aurimucosum	Diop, 2019
Bacteria	Actinobacteria	Actinobacteria	Actinomycetales	Corynebacteriaceae	Corynebacterium	Corynebacterium aurimucosum	Pubmed		26155836
Bacteria	Actinobacteria	Actinobacteria	Actinomycetales	Corynebacteriaceae	Corynebacterium	Corynebacterium bovis	Diop, 2019
Bacteria	Actinobacteria	Actinobacteria	Actinomycetales	Corynebacteriaceae	Corynebacterium	Corynebacterium coyleae	Diop, 2019
Bacteria	Actinobacteria	Actinobacteria	Actinomycetales	Corynebacteriaceae	Corynebacterium	Corynebacterium fournierii	Diop, 2019
Bacteria	Actinobacteria	Actinobacteria	Actinomycetales	Corynebacteriaceae	Corynebacterium	Corynebacterium freneyi	Diop, 2019
Bacteria	Actinobacteria	Actinobacteria	Actinomycetales	Corynebacteriaceae	Corynebacterium	Corynebacterium genitalium	Diop, 2019
Bacteria	Actinobacteria	Actinobacteria	Actinomycetales	Corynebacteriaceae	Corynebacterium	Corynebacterium glucuronolyticum	Diop, 2019
Bacteria	Actinobacteria	Actinobacteria	Actinomycetales	Corynebacteriaceae	Corynebacterium	Corynebacterium glutamicum	Diop, 2019
Bacteria	Actinobacteria	Actinobacteria	Actinomycetales	Corynebacteriaceae	Corynebacterium	Corynebacterium jeikeium	Diop, 2019
Bacteria	Actinobacteria	Actinobacteria	Actinomycetales	Corynebacteriaceae	Corynebacterium	Corynebacterium kroppenstedtii	Diop, 2019
Bacteria	Actinobacteria	Actinobacteria	Actinomycetales	Corynebacteriaceae	Corynebacterium	Corynebacterium lactis	Diop, 2019
Bacteria	Actinobacteria	Actinobacteria	Actinomycetales	Corynebacteriaceae	Corynebacterium	Corynebacterium lipophiloflavum	Diop, 2019
Bacteria	Actinobacteria	Actinobacteria	Actinomycetales	Corynebacteriaceae	Corynebacterium	Corynebacterium matruchotii	Diop, 2019
Bacteria	Actinobacteria	Actinobacteria	Actinomycetales	Corynebacteriaceae	Corynebacterium	Corynebacterium minutissimum	Diop, 2019
Bacteria	Actinobacteria	Actinobacteria	Actinomycetales	Corynebacteriaceae	Corynebacterium	Corynebacterium mucifaciens	Diop, 2019
Bacteria	Actinobacteria	Actinobacteria	Actinomycetales	Corynebacteriaceae	Corynebacterium	Corynebacterium nigricans	Diop, 2019
Bacteria	Actinobacteria	Actinobacteria	Actinomycetales	Corynebacteriaceae	Corynebacterium	Corynebacterium nuruki	Diop, 2019
Bacteria	Actinobacteria	Actinobacteria	Actinomycetales	Corynebacteriaceae	Corynebacterium	Corynebacterium pseudodiphtheriticum	Diop, 2019
Bacteria	Actinobacteria	Actinobacteria	Actinomycetales	Corynebacteriaceae	Corynebacterium	Corynebacterium pseudogenitalium	Diop, 2019
Bacteria	Actinobacteria	Actinobacteria	Actinomycetales	Corynebacteriaceae	Corynebacterium	Corynebacterium pyruviciproducens	Diop, 2019
Bacteria	Actinobacteria	Actinobacteria	Actinomycetales	Corynebacteriaceae	Corynebacterium	Corynebacterium riegelii	Diop, 2019
Bacteria	Actinobacteria	Actinobacteria	Actinomycetales	Corynebacteriaceae	Corynebacterium	Corynebacterium singulare	Diop, 2019
Bacteria	Actinobacteria	Actinobacteria	Actinomycetales	Corynebacteriaceae	Corynebacterium	Corynebacterium striatum	Diop, 2019
Bacteria	Actinobacteria	Actinobacteria	Actinomycetales	Corynebacteriaceae	Corynebacterium	Corynebacterium tuberculostearicum	Diop, 2019
Bacteria	Actinobacteria	Actinobacteria	Actinomycetales	Corynebacteriaceae	Corynebacterium	Corynebacterium tuscaniense	Diop, 2019
Bacteria	Actinobacteria	Actinobacteria	Actinomycetales	Corynebacteriaceae	Corynebacterium	Corynebacterium urealyticum	Diop, 2019
Bacteria	Actinobacteria	Actinobacteria	Actinomycetales	Corynebacteriaceae	Corynebacterium	Corynebacterium urinapleomorphum	Pubmed		27872750
Bacteria	Actinobacteria	Actinobacteria	Actinomycetales	Corynebacteriaceae	Corynebacterium	Corynebacterium xerosis	Diop, 2019
Bacteria	Actinobacteria	Actinobacteria	Actinomycetales	Corynebacteriaceae	Turicella	Turicella otitidis	Diop, 2019
Bacteria	Actinobacteria	Actinobacteria	Actinomycetales	Corynebacteriaceae	Turicella	Turicella sp. HMSC062E11	BioSample	SAMN04477635
Bacteria	Actinobacteria	Actinobacteria	Actinomycetales	Corynebacteriaceae	Turicella	Turicella sp. HMSC068H04	BioSample	SAMN04477603
Bacteria	Actinobacteria	Actinobacteria	Actinomycetales	Mycobacteriaceae	Mycobacterium	Mycobacterium genavense	Diop, 2019
Bacteria	Actinobacteria	Actinobacteria	Actinomycetales	Mycobacteriaceae	Mycobacterium	Mycobacterium tuberculosis	Diop, 2019
Bacteria	Actinobacteria	Actinobacteria	Actinomycetales	Mycobacteriaceae	Mycobacterium	Mycoplasma alvi	Diop, 2019
Bacteria	Actinobacteria	Actinobacteria	Actinomycetales	Mycobacteriaceae	Mycobacterium	Mycoplasma fermentans	Diop, 2019
Bacteria	Actinobacteria	Actinobacteria	Actinomycetales	Mycobacteriaceae	Mycobacterium	Mycoplasma genitalium	Diop, 2019
Bacteria	Actinobacteria	Actinobacteria	Actinomycetales	Mycobacteriaceae	Mycobacterium	Mycoplasma hominis	Diop, 2019
Bacteria	Actinobacteria	Actinobacteria	Actinomycetales	Mycobacteriaceae	Mycobacterium	Mycoplasma muris	Diop, 2019
Bacteria	Actinobacteria	Actinobacteria	Actinomycetales	Mycobacteriaceae	Mycobacterium	Mycoplasma penetrans	Diop, 2019
Bacteria	Actinobacteria	Actinobacteria	Actinomycetales	Mycobacteriaceae	Mycobacterium	Mycoplasma pirum	Diop, 2019
Bacteria	Actinobacteria	Actinobacteria	Actinomycetales	Mycobacteriaceae	Mycobacterium	Mycoplasma pneumoniae	Diop, 2019
Bacteria	Actinobacteria	Actinobacteria	Actinomycetales	Mycobacteriaceae	Mycobacterium	Mycoplasma salivarium	Diop, 2019
Bacteria	Actinobacteria	Actinobacteria	Actinomycetales	Nocardiaceae	Rhodococcus	Rhodococcus fascians	Diop, 2019
Bacteria	Actinobacteria	Actinobacteria	Actinomycetales	Propionibacteriaceae	Cutibacterium	Cutibacterium acnes	Diop, 2019
Bacteria	Actinobacteria	Actinobacteria	Actinomycetales	Propionibacteriaceae	Cutibacterium	Cutibacterium avidum	Diop, 2019
Bacteria	Actinobacteria	Actinobacteria	Actinomycetales	Propionibacteriaceae	Cutibacterium	Cutibacterium granulosum	Diop, 2019
Bacteria	Actinobacteria	Actinobacteria	Actinomycetales	Propionibacteriaceae	Propionimicrobium	Propionimicrobium lymphophilum	Diop, 2019
Bacteria	Actinobacteria	Actinobacteria	Actinomycetales	Propionibacteriaceae	Propionimicrobium	Propionimicrobium sp. Marseille-P3275	BioSample	SAMEA48205918
Bacteria	Actinobacteria	Actinobacteria	Actinomycetales	Propionibacteriaceae	Pseudoproponibacterium	Pseudopropionibacterium propionicum	Diop, 2019
Bacteria	Actinobacteria	Actinobacteria	Bifidobacteriales	Bifidobacteriaceae	Alloscardovia	Alloscardovia omnicolens	Diop, 2019
Bacteria	Actinobacteria	Actinobacteria	Bifidobacteriales	Bifidobacteriaceae	Bifidobacterium	Bifidobacterium adolescentis	Diop, 2019
Bacteria	Actinobacteria	Actinobacteria	Bifidobacteriales	Bifidobacteriaceae	Bifidobacterium	Bifidobacterium biavatii	Diop, 2019
Bacteria	Actinobacteria	Actinobacteria	Bifidobacteriales	Bifidobacteriaceae	Bifidobacterium	Bifidobacterium bifidum	Diop, 2019
Bacteria	Actinobacteria	Actinobacteria	Bifidobacteriales	Bifidobacteriaceae	Bifidobacterium	Bifidobacterium breve	Diop, 2019
Bacteria	Actinobacteria	Actinobacteria	Bifidobacteriales	Bifidobacteriaceae	Bifidobacterium	Bifidobacterium dentium	Diop, 2019
Bacteria	Actinobacteria	Actinobacteria	Bifidobacteriales	Bifidobacteriaceae	Bifidobacterium	Bifidobacterium logum subsp. infantis	Diop, 2019
Bacteria	Actinobacteria	Actinobacteria	Bifidobacteriales	Bifidobacteriaceae	Bifidobacterium	Bifidobacterium longum	Diop, 2019
Bacteria	Actinobacteria	Actinobacteria	Bifidobacteriales	Bifidobacteriaceae	Bifidobacterium	Bifidobacterium pseudocatenulatum	Diop, 2019
Bacteria	Actinobacteria	Actinobacteria	Bifidobacteriales	Bifidobacteriaceae	Bifidobacterium	Bifidobacterium scardovii	Diop, 2019
Bacteria	Actinobacteria	Actinobacteria	Bifidobacteriales	Bifidobacteriaceae	Gardnerella	Gardnerella vaginalis	Diop, 2019
Bacteria	Actinobacteria	Actinobacteria	Micrococcales	Brevibacteriaceae	Brevibacterium	Brevibacterium luteolum	Diop, 2019
Bacteria	Actinobacteria	Actinobacteria	Micrococcales	Brevibacteriaceae	Brevibacterium	Brevibacterium mcbrellneri	Diop, 2019
Bacteria	Actinobacteria	Actinobacteria	Micrococcales	Brevibacteriaceae	Brevibacterium	Brevibacterium otitidis	Diop, 2019
Bacteria	Actinobacteria	Actinobacteria	Micrococcales	Brevibacteriaceae	Brevibacterium	Brevibacterium paucivorans	Diop, 2019
Bacteria	Actinobacteria	Actinobacteria	Micrococcales	Brevibacteriaceae	Brevibacterium	Brevibacterium ravenspurgense	Diop, 2019
Bacteria	Actinobacteria	Actinobacteria	Micrococcales	Brevibacteriaceae	Brevibacterium	Brevibacterium sp. HMSC22B09	BioSample	SAMN03436204
Bacteria	Actinobacteria	Actinobacteria	Micrococcales	Dermabacteraceae	Brachybacterium	Brachybacterium faecium	Diop, 2019
Bacteria	Actinobacteria	Actinobacteria	Micrococcales	Dermabacteraceae	Dermabacter	Dermabacter hominis	Diop, 2019
Bacteria	Actinobacteria	Actinobacteria	Micrococcales	Dermabacteraceae	Dermabacter	Dermabacter vaginalis	Diop, 2019
Bacteria	Actinobacteria	Actinobacteria	Micrococcales	Microbacteriaceae	Amnibacterium	Amnibacterium kyonggiense	Diop, 2019
Bacteria	Actinobacteria	Actinobacteria	Micrococcales	Microbacteriaceae	Cryobacterium	Cryobacterium psychrophilum	Diop, 2019
Bacteria	Actinobacteria	Actinobacteria	Micrococcales	Microbacteriaceae	Curtobacterium	Curtobacterium flaccumfaciens	Diop, 2019
Bacteria	Actinobacteria	Actinobacteria	Micrococcales	Microbacteriaceae	Lysinimonas	Lysinimonas kribbensis	Diop, 2019
Bacteria	Actinobacteria	Actinobacteria	Micrococcales	Microbacteriaceae	Microbacterium	Microbacterium halophilum	Diop, 2019
Bacteria	Actinobacteria	Actinobacteria	Micrococcales	Microbacteriaceae	Microterricola	Microterricola viridarii	Diop, 2019
Bacteria	Actinobacteria	Actinobacteria	Micrococcales	Micrococcaceae	Arthrobacter	Arthrobacter albus	Diop, 2019
Bacteria	Actinobacteria	Actinobacteria	Micrococcales	Micrococcaceae	Arthrobacter	Arthrobacter aurescens	Diop, 2019
Bacteria	Actinobacteria	Actinobacteria	Micrococcales	Micrococcaceae	Arthrobacter	Arthrobacter cumminsii	Diop, 2019
Bacteria	Actinobacteria	Actinobacteria	Micrococcales	Micrococcaceae	Arthrobacter	Arthrobacter sp. HMSC06H05	BioSample	SAMN03434235
Bacteria	Actinobacteria	Actinobacteria	Micrococcales	Micrococcaceae	Arthrobacter	Arthrobacter sp. HMSC08H08	BioSample	SAMN03434235
Bacteria	Actinobacteria	Actinobacteria	Micrococcales	Micrococcaceae	Micrococcus	Micrococcus luteus	Diop, 2019
Bacteria	Actinobacteria	Actinobacteria	Micrococcales	Micrococcaceae	Rothia	Rothia mucilaginosa	Diop, 2019
Bacteria	Actinobacteria	Actinobacteria	Micrococcales	Sanguibacteraceae	Sanguibacter	Sanguibacter keddieii	Diop, 2019
Bacteria	Actinobacteria	Actinobacteria	Nitriliruptorales	Nitriliruptoraceae	Nitriliruptor	Nitriliruptor alkaliphilus	Diop, 2019
Bacteria	Actinobacteria	Actinobacteria	Streptomycetales	Streptococcaceae	Lactococcus	Lactococcus lactis	Diop, 2019
Bacteria	Actinobacteria	Actinobacteria	Streptomycetales	Streptococcaceae	Streptococcus	Streptococcus acidominimus	Diop, 2019
Bacteria	Actinobacteria	Actinobacteria	Streptomycetales	Streptococcaceae	Streptococcus	Streptococcus agalactiae	Diop, 2019
Bacteria	Actinobacteria	Actinobacteria	Streptomycetales	Streptococcaceae	Streptococcus	Streptococcus anginosus	Diop, 2019
Bacteria	Actinobacteria	Actinobacteria	Streptomycetales	Streptococcaceae	Streptococcus	Streptococcus australis	Diop, 2019
Bacteria	Actinobacteria	Actinobacteria	Streptomycetales	Streptococcaceae	Streptococcus	Streptococcus constellatus	Diop, 2019
Bacteria	Actinobacteria	Actinobacteria	Streptomycetales	Streptococcaceae	Streptococcus	Streptococcus equinus	Diop, 2019
Bacteria	Actinobacteria	Actinobacteria	Streptomycetales	Streptococcaceae	Streptococcus	Streptococcus gallolyticus	Diop, 2019
Bacteria	Actinobacteria	Actinobacteria	Streptomycetales	Streptococcaceae	Streptococcus	Streptococcus infantarius	Diop, 2019
Bacteria	Actinobacteria	Actinobacteria	Streptomycetales	Streptococcaceae	Streptococcus	Streptococcus infantis	Diop, 2019
Bacteria	Actinobacteria	Actinobacteria	Streptomycetales	Streptococcaceae	Streptococcus	Streptococcus intermedius	Diop, 2019
Bacteria	Actinobacteria	Actinobacteria	Streptomycetales	Streptococcaceae	Streptococcus	Streptococcus lutetiensis	Diop, 2019
Bacteria	Actinobacteria	Actinobacteria	Streptomycetales	Streptococcaceae	Streptococcus	Streptococcus marimammalium	Diop, 2019
Bacteria	Actinobacteria	Actinobacteria	Streptomycetales	Streptococcaceae	Streptococcus	Streptococcus milleri	Diop, 2019
Bacteria	Actinobacteria	Actinobacteria	Streptomycetales	Streptococcaceae	Streptococcus	Streptococcus mitis	Diop, 2019
Bacteria	Actinobacteria	Actinobacteria	Streptomycetales	Streptococcaceae	Streptococcus	Streptococcus mutans	Diop, 2019
Bacteria	Actinobacteria	Actinobacteria	Streptomycetales	Streptococcaceae	Streptococcus	Streptococcus oralis	Diop, 2019
Bacteria	Actinobacteria	Actinobacteria	Streptomycetales	Streptococcaceae	Streptococcus	Streptococcus parasanguinis	Diop, 2019
Bacteria	Actinobacteria	Actinobacteria	Streptomycetales	Streptococcaceae	Streptococcus	Streptococcus phocae	Diop, 2019
Bacteria	Actinobacteria	Actinobacteria	Streptomycetales	Streptococcaceae	Streptococcus	Streptococcus pneumoniae	Diop, 2019
Bacteria	Actinobacteria	Actinobacteria	Streptomycetales	Streptococcaceae	Streptococcus	Streptococcus porcinus	Diop, 2019
Bacteria	Actinobacteria	Actinobacteria	Streptomycetales	Streptococcaceae	Streptococcus	Streptococcus pseudopneumoniae	Diop, 2019
Bacteria	Actinobacteria	Actinobacteria	Streptomycetales	Streptococcaceae	Streptococcus	Streptococcus pseudoporcinus	Diop, 2019
Bacteria	Actinobacteria	Actinobacteria	Streptomycetales	Streptococcaceae	Streptococcus	Streptococcus pyogenes	Diop, 2019
Bacteria	Actinobacteria	Actinobacteria	Streptomycetales	Streptococcaceae	Streptococcus	Streptococcus salivarius	Diop, 2019
Bacteria	Actinobacteria	Actinobacteria	Streptomycetales	Streptococcaceae	Streptococcus	Streptococcus sanguinis	Diop, 2019
Bacteria	Actinobacteria	Actinobacteria	Streptomycetales	Streptococcaceae	Streptococcus	Streptococcus thermophilus	Diop, 2019
Bacteria	Actinobacteria	Actinobacteria	Streptomycetales	Streptococcaceae	Streptococcus	Streptococcus uberis	Diop, 2019
Bacteria	Actinobacteria	Actinobacteria	Streptomycetales	Streptococcaceae	Streptococcus	Streptococcus urinalis	Pubmed		10843060
Bacteria	Actinobacteria	Actinobacteria	Streptomycetales	Streptococcaceae	Streptococcus	Streptococcus viridans	Diop, 2019
Bacteria	Actinobacteria	Actinobacteria	Streptomycetales	Streptomycetaceae	Parastreptomyces	Parastreptomyces abscessus	Diop, 2019
Bacteria	Actinobacteria	Coriobacteriia	Coriobacteriales	Atopobiaceae	Olsenella	Olsenella uli	Diop, 2019
Bacteria	Actinobacteria	Coriobacteriia	Coriobacteriales	Atopobiaceae	Olsenella	Olsenella urininfantis	BioSample	SAMEA48261418
Bacteria	Actinobacteria	Coriobacteriia	Coriobacteriales	Coriobacteriaceae	Atopobium	Atopobium deltae	Diop, 2019
Bacteria	Actinobacteria	Coriobacteriia	Coriobacteriales	Coriobacteriaceae	Atopobium	Atopobium minutum	Diop, 2019
Bacteria	Actinobacteria	Coriobacteriia	Coriobacteriales	Coriobacteriaceae	Atopobium	Atopobium parvulum	Diop, 2019
Bacteria	Actinobacteria	Coriobacteriia	Coriobacteriales	Coriobacteriaceae	Atopobium	Atopobium rimae	Diop, 2019
Bacteria	Actinobacteria	Coriobacteriia	Coriobacteriales	Coriobacteriaceae	Atopobium	Atopobium vaginae	Diop, 2019
Bacteria	Actinobacteria	Coriobacteriia	Coriobacteriales	Coriobacteriaceae	Collinsella	Collinsella vaginalis	Diop, 2019
Bacteria	Actinobacteria	Coriobacteriia	Coriobacteriales	Coriobacteriaceae	Olegusella	Olegusella massiliensis	Diop, 2019
Bacteria	Actinobacteria	Coriobacteriia	Egerthellales	Egerthellaceae	Egerthella	Eggerthella lenta	Diop, 2019
Bacteria	Actinobacteria	Coriobacteriia	Egerthellales	Egerthellaceae	Egerthella	Eggerthia catenaformis	Diop, 2019
Bacteria	Actinobacteria	Coriobacteriia	Eggerthellales	Eggerthellaceae	Slackia	Slackia exigua	Diop, 2019
Bacteria	Bacteroidetes	Bacteroidia	Bacteroidales	Bacteroidaceae	Anaerorhabdus	Anaerorhabdus furcosa	Diop, 2019
Bacteria	Bacteroidetes	Bacteroidia	Bacteroidales	Bacteroidaceae	Bacteroides	Bacteroides barnesiae	Diop, 2019
Bacteria	Bacteroidetes	Bacteroidia	Bacteroidales	Bacteroidaceae	Bacteroides	Bacteroides coagulans	Diop, 2019
Bacteria	Bacteroidetes	Bacteroidia	Bacteroidales	Bacteroidaceae	Bacteroides	Bacteroides dorei	Diop, 2019
Bacteria	Bacteroidetes	Bacteroidia	Bacteroidales	Bacteroidaceae	Bacteroides	Bacteroides faecis	Diop, 2019
Bacteria	Bacteroidetes	Bacteroidia	Bacteroidales	Bacteroidaceae	Bacteroides	Bacteroides forsythus	Diop, 2019
Bacteria	Bacteroidetes	Bacteroidia	Bacteroidales	Bacteroidaceae	Bacteroides	Bacteroides fragilis	Diop, 2019
Bacteria	Bacteroidetes	Bacteroidia	Bacteroidales	Bacteroidaceae	Bacteroides	Bacteroides nordii	Diop, 2019
Bacteria	Bacteroidetes	Bacteroidia	Bacteroidales	Bacteroidaceae	Bacteroides	Bacteroides ovatus	Diop, 2019
Bacteria	Bacteroidetes	Bacteroidia	Bacteroidales	Bacteroidaceae	Bacteroides	Bacteroides salyersiae	Diop, 2019
Bacteria	Bacteroidetes	Bacteroidia	Bacteroidales	Bacteroidaceae	Bacteroides	Bacteroides stercoris	Diop, 2019
Bacteria	Bacteroidetes	Bacteroidia	Bacteroidales	Bacteroidaceae	Bacteroides	Bacteroides thetaiotaomicron	Diop, 2019
Bacteria	Bacteroidetes	Bacteroidia	Bacteroidales	Bacteroidaceae	Bacteroides	Bacteroides uniformis	Diop, 2019
Bacteria	Bacteroidetes	Bacteroidia	Bacteroidales	Bacteroidaceae	Bacteroides	Bacteroides vulgatus	Diop, 2019
Bacteria	Bacteroidetes	Bacteroidia	Bacteroidales	Bacteroidaceae	Bacteroides	Bacteroides xylanisolvens	Diop, 2019
Bacteria	Bacteroidetes	Bacteroidia	Bacteroidales	Bacteroidaceae	Bacteroides	Bacteroides zoogleoformans	Diop, 2019
Bacteria	Bacteroidetes	Bacteroidia	Bacteroidales	Odoribacteraceae	Butyricimonas	Butyricimonas sp. Marseille-P4593	BioSample	SAMEA104557126
Bacteria	Bacteroidetes	Bacteroidia	Bacteroidales	Odoribacteraceae	Odoribacter	Odoribacter splanchnicus	Diop, 2019
Bacteria	Bacteroidetes	Bacteroidia	Bacteroidales	Porphyromonadaceae	Barnesiella	Barnesiella viscericola	Diop, 2019
Bacteria	Bacteroidetes	Bacteroidia	Bacteroidales	Porphyromonadaceae	Masilibacteroides	Massilibacteroïdes vaginae	Diop, 2019
Bacteria	Bacteroidetes	Bacteroidia	Bacteroidales	Porphyromonadaceae	Parabacteroides	Parabacteroides merdae	Diop, 2019
Bacteria	Bacteroidetes	Bacteroidia	Bacteroidales	Porphyromonadaceae	Porphyromonas	Porphyromonas asaccharolytica	Diop, 2019
Bacteria	Bacteroidetes	Bacteroidia	Bacteroidales	Porphyromonadaceae	Porphyromonas	Porphyromonas bennonis	Diop, 2019
Bacteria	Bacteroidetes	Bacteroidia	Bacteroidales	Porphyromonadaceae	Porphyromonas	Porphyromonas catoniae	Diop, 2019
Bacteria	Bacteroidetes	Bacteroidia	Bacteroidales	Porphyromonadaceae	Porphyromonas	Porphyromonas endodontalis	Diop, 2019
Bacteria	Bacteroidetes	Bacteroidia	Bacteroidales	Porphyromonadaceae	Porphyromonas	Porphyromonas gingivalis	Diop, 2019
Bacteria	Bacteroidetes	Bacteroidia	Bacteroidales	Porphyromonadaceae	Porphyromonas	Porphyromonas levii	Diop, 2019
Bacteria	Bacteroidetes	Bacteroidia	Bacteroidales	Porphyromonadaceae	Porphyromonas	Porphyromonas somerae	Diop, 2019
Bacteria	Bacteroidetes	Bacteroidia	Bacteroidales	Porphyromonadaceae	Porphyromonas	Porphyromonas uenonis	Diop, 2019
Bacteria	Bacteroidetes	Bacteroidia	Bacteroidales	Porphyromonadaceae	Tanerella	Tannerella forsythia	Diop, 2019
Bacteria	Bacteroidetes	Bacteroidia	Bacteroidales	Porphyromonadaceae	unknown	Urininfantis massiliensis	BioSample	SAMEA4555320
Bacteria	Bacteroidetes	Bacteroidia	Bacteroidales	Prevotellaceae	Alloprevotella	Alloprevotella tannerae	Diop, 2019
Bacteria	Bacteroidetes	Bacteroidia	Bacteroidales	Prevotellaceae	Prevotella	Prevotella amnii	Diop, 2019
Bacteria	Bacteroidetes	Bacteroidia	Bacteroidales	Prevotellaceae	Prevotella	Prevotella baroniae	Diop, 2019
Bacteria	Bacteroidetes	Bacteroidia	Bacteroidales	Prevotellaceae	Prevotella	Prevotella bergensis	Diop, 2019
Bacteria	Bacteroidetes	Bacteroidia	Bacteroidales	Prevotellaceae	Prevotella	Prevotella bivia	Diop, 2019
Bacteria	Bacteroidetes	Bacteroidia	Bacteroidales	Prevotellaceae	Prevotella	Prevotella brevis	Diop, 2019
Bacteria	Bacteroidetes	Bacteroidia	Bacteroidales	Prevotellaceae	Prevotella	Prevotella buccae	Diop, 2019
Bacteria	Bacteroidetes	Bacteroidia	Bacteroidales	Prevotellaceae	Prevotella	Prevotella buccalis	Diop, 2019
Bacteria	Bacteroidetes	Bacteroidia	Bacteroidales	Prevotellaceae	Prevotella	Prevotella colorans	Diop, 2019
Bacteria	Bacteroidetes	Bacteroidia	Bacteroidales	Prevotellaceae	Prevotella	Prevotella copri	Diop, 2019
Bacteria	Bacteroidetes	Bacteroidia	Bacteroidales	Prevotellaceae	Prevotella	Prevotella corporis	Diop, 2019
Bacteria	Bacteroidetes	Bacteroidia	Bacteroidales	Prevotellaceae	Prevotella	Prevotella dentalis	Diop, 2019
Bacteria	Bacteroidetes	Bacteroidia	Bacteroidales	Prevotellaceae	Prevotella	Prevotella denticola	Diop, 2019
Bacteria	Bacteroidetes	Bacteroidia	Bacteroidales	Prevotellaceae	Prevotella	Prevotella disiens	Diop, 2019
Bacteria	Bacteroidetes	Bacteroidia	Bacteroidales	Prevotellaceae	Prevotella	Prevotella histicola	Diop, 2019
Bacteria	Bacteroidetes	Bacteroidia	Bacteroidales	Prevotellaceae	Prevotella	Prevotella intermedia	Diop, 2019
Bacteria	Bacteroidetes	Bacteroidia	Bacteroidales	Prevotellaceae	Prevotella	Prevotella lascolaii	Diop, 2019
Bacteria	Bacteroidetes	Bacteroidia	Bacteroidales	Prevotellaceae	Prevotella	Prevotella loescheii	Diop, 2019
Bacteria	Bacteroidetes	Bacteroidia	Bacteroidales	Prevotellaceae	Prevotella	Prevotella marshii	Diop, 2019
Bacteria	Bacteroidetes	Bacteroidia	Bacteroidales	Prevotellaceae	Prevotella	Prevotella massiliensis	Diop, 2019
Bacteria	Bacteroidetes	Bacteroidia	Bacteroidales	Prevotellaceae	Prevotella	Prevotella melaninogenica	Diop, 2019
Bacteria	Bacteroidetes	Bacteroidia	Bacteroidales	Prevotellaceae	Prevotella	Prevotella micans	Diop, 2019
Bacteria	Bacteroidetes	Bacteroidia	Bacteroidales	Prevotellaceae	Prevotella	Prevotella nigrescens	Diop, 2019
Bacteria	Bacteroidetes	Bacteroidia	Bacteroidales	Prevotellaceae	Prevotella	Prevotella oralis	Diop, 2019
Bacteria	Bacteroidetes	Bacteroidia	Bacteroidales	Prevotellaceae	Prevotella	Prevotella oris	Diop, 2019
Bacteria	Bacteroidetes	Bacteroidia	Bacteroidales	Prevotellaceae	Prevotella	Prevotella pleuritidis	Diop, 2019
Bacteria	Bacteroidetes	Bacteroidia	Bacteroidales	Prevotellaceae	Prevotella	Prevotella ruminicola	Diop, 2019
Bacteria	Bacteroidetes	Bacteroidia	Bacteroidales	Prevotellaceae	Prevotella	Prevotella shahii	Diop, 2019
Bacteria	Bacteroidetes	Bacteroidia	Bacteroidales	Prevotellaceae	Prevotella	Prevotella stercorea	Diop, 2019
Bacteria	Bacteroidetes	Bacteroidia	Bacteroidales	Prevotellaceae	Prevotella	Prevotella timonensis	Diop, 2019
Bacteria	Bacteroidetes	Bacteroidia	Bacteroidales	Prevotellaceae	Prevotella	Prevotella veroralis	Diop, 2019
Bacteria	Bacteroidetes	Bacteroidia	Bacteroidales	Rikenellaceae	Allistipes	Alistipes finegoldii	Diop, 2019
Bacteria	Bacteroidetes	Chitinophagia	Chitinophagales	Chitinophagaceae	Sediminibacterium	Sediminibacterium salmoneum	Diop, 2019
Bacteria	Bacteroidetes	Cytophagia	Cytophagales	Cytophagaceae	Cytophaga	Cytophaga xylanolytica	Diop, 2019
Bacteria	Bacteroidetes	Flavobacteria	Flavobacteriales	Flavobacteriaceae	Capnocytophaga	Capnocytophaga ochracea	Diop, 2019
Bacteria	Bacteroidetes	Flavobacteria	Flavobacteriales	Flavobacteriaceae	Capnocytophaga	Capnocytophaga sputigena	Diop, 2019
Bacteria	Bacteroidetes	Flavobacteria	Flavobacteriales	Flavobacteriaceae	Cloacibacterium	Cloacibacterium normanense	Diop, 2019
Bacteria	Bacteroidetes	Flavobacteria	Flavobacteriales	Flavobacteriaceae	Cryseobacterium	Chryseobacterium aquaticum	Diop, 2019
Bacteria	Bacteroidetes	Flavobacteria	Flavobacteriales	Flavobacteriaceae	Maribacter	Maribacter orientalis	Diop, 2019
Bacteria	Bacteroidetes	Flavobacteria	Flavobacteriales	Flavobacteriaceae	Vaginella	Vaginella massiliensis	Diop, 2019
Bacteria	Bacteroidetes	Flavobacteria	Flavobacteriales	Flavobacteriaceae	Weeksella	Weeksella virosa	Diop, 2019
Bacteria	Bacteroidetes	Flavobacteria	Flavobacteriales	Flavobacteriaceae	Zobellia	Zobellia laminariae	Diop, 2019
Bacteria	Bacteroidetes	Sphingobacteria	Sphingobacteriales	Cyclobacteriaceae	Algoriphagus	Algoriphagus aquatilis	Diop, 2019
Bacteria	Bacteroidetes	Sphingobacteria	Sphingobacteriales	Sphingobacteriaceae	Pedobacter	Pedobacter alluvionis	Diop, 2019
Bacteria	Bacteroidetes	Sphingobacteria	Sphingobacteriales	Sphingobacteriaceae	Pedobacter	Pedobacter wanjuense	Diop, 2019
Bacteria	Chlamydiae	Chlamydiia	Chlamydiales	Chlamydiaceae	Chlamydia	Chlamydia abortus	Pubmed		10319462
Bacteria	Chlamydiae	Chlamydiia	Chlamydiales	Chlamydiaceae	Chlamydia	Chlamydia psittaci	Pubmed		10319462
Bacteria	Chlamydiae	Chlamydiia	Chlamydiales	Chlamydiaceae	Chlamydia	Chlamydia trachomatis	Diop, 2019
Bacteria	Chlamydiae	Chlamydiia	Chlamydiales	Chlamydiaceae	Chlamydophila	Chlamydophila abortus	Diop, 2019
Bacteria	Chlamydiae	Chlamydiia	Chlamydiales	Chlamydiaceae	Chlamydophila	Chlamydophila pneumoniae	Diop, 2019
Bacteria	Deinococcus-Thermus	Deinococci	Deinococcales	Deinococcaceae	Deinococcus	Deinococcus radiophilus	Diop, 2019
Bacteria	Firmicutes	Bacilli	Bacillales	Bacillaceae	Anoxybacillus	Anoxybacillus pushchinoensis	Diop, 2019
Bacteria	Firmicutes	Bacilli	Bacillales	Bacillaceae	Bacillus	Bacillus acidicola	Diop, 2019
Bacteria	Firmicutes	Bacilli	Bacillales	Bacillaceae	Bacillus	Bacillus atrophaeus	Diop, 2019
Bacteria	Firmicutes	Bacilli	Bacillales	Bacillaceae	Bacillus	Bacillus cereus	Diop, 2019
Bacteria	Firmicutes	Bacilli	Bacillales	Bacillaceae	Bacillus	Bacillus cibi	Diop, 2019
Bacteria	Firmicutes	Bacilli	Bacillales	Bacillaceae	Bacillus	Bacillus coahuilensis	Diop, 2019
Bacteria	Firmicutes	Bacilli	Bacillales	Bacillaceae	Bacillus	Bacillus gaemokensis	Diop, 2019
Bacteria	Firmicutes	Bacilli	Bacillales	Bacillaceae	Bacillus	Bacillus methanolicus	Diop, 2019
Bacteria	Firmicutes	Bacilli	Bacillales	Bacillaceae	Bacillus	Bacillus oleronius	Diop, 2019
Bacteria	Firmicutes	Bacilli	Bacillales	Bacillaceae	Bacillus	Bacillus pumilus	Diop, 2019
Bacteria	Firmicutes	Bacilli	Bacillales	Bacillaceae	Bacillus	Bacillus shackletonii	Diop, 2019
Bacteria	Firmicutes	Bacilli	Bacillales	Bacillaceae	Bacillus	Bacillus sporothermodurans	Diop, 2019
Bacteria	Firmicutes	Bacilli	Bacillales	Bacillaceae	Bacillus	Bacillus subtilis	Diop, 2019
Bacteria	Firmicutes	Bacilli	Bacillales	Bacillaceae	Bacillus	Bacillus wakoensis	Diop, 2019
Bacteria	Firmicutes	Bacilli	Bacillales	Bacillaceae	Bacillus	Bacillus weihenstephanensis	Diop, 2019
Bacteria	Firmicutes	Bacilli	Bacillales	Bacillaceae	Geobacillus	Geobacillus stearothermophilus	Diop, 2019
Bacteria	Firmicutes	Bacilli	Bacillales	Bacillaceae	Geobacillus	Geobacillus thermocatenulatus	Diop, 2019
Bacteria	Firmicutes	Bacilli	Bacillales	Bacillaceae	Geobacillus	Geobacillus thermoglucosidasius	Diop, 2019
Bacteria	Firmicutes	Bacilli	Bacillales	Bacillaceae	Virgibacillus	Virgibacillus proomii	Diop, 2019
Bacteria	Firmicutes	Bacilli	Bacillales	Bacillaceae	Viridibacillus	Viridibacillus arenosi	Diop, 2019
Bacteria	Firmicutes	Bacilli	Bacillales	Bacillaceae	Viridibacillus	Viridibacillus arvi	Diop, 2019
Bacteria	Firmicutes	Bacilli	Bacillales	Listeriaceae	Listeria	Listeria monocytogenes	Diop, 2019
Bacteria	Firmicutes	Bacilli	Bacillales	Paenibacillaceae	Ammoniphilus	Ammoniphilus oxalaticus	Diop, 2019
Bacteria	Firmicutes	Bacilli	Bacillales	Paenibacillaceae	Paenibacillus	Paenibacillus amylolyticus	Diop, 2019
Bacteria	Firmicutes	Bacilli	Bacillales	Paenibacillaceae	Paenibacillus	Paenibacillus humicus	Diop, 2019
Bacteria	Firmicutes	Bacilli	Bacillales	Paenibacillaceae	Paenibacillus	Paenibacillus pabuli	Diop, 2019
Bacteria	Firmicutes	Bacilli	Bacillales	Paenibacillaceae	Paenibacillus	Paenibacillus pasadenensis	Diop, 2019
Bacteria	Firmicutes	Bacilli	Bacillales	Paenibacillaceae	Paenibacillus	Paenibacillus pini	Diop, 2019
Bacteria	Firmicutes	Bacilli	Bacillales	Paenibacillaceae	Paenibacillus	Paenibacillus validus	Diop, 2019
Bacteria	Firmicutes	Bacilli	Bacillales	Planococcaceae	Bhargavaea	Bhargavaea cecembensis	Diop, 2019
Bacteria	Firmicutes	Bacilli	Bacillales	Planococcaceae	Sporosarcina	Sporosarcina aquimarina	Diop, 2019
Bacteria	Firmicutes	Bacilli	Bacillales	Staphylococcaceae	Staphylococcus	Staphylococcus argenteus	Diop, 2019
Bacteria	Firmicutes	Bacilli	Bacillales	Staphylococcaceae	Staphylococcus	Staphylococcus aureus	Diop, 2019
Bacteria	Firmicutes	Bacilli	Bacillales	Staphylococcaceae	Staphylococcus	Staphylococcus auricularis	Diop, 2019
Bacteria	Firmicutes	Bacilli	Bacillales	Staphylococcaceae	Staphylococcus	Staphylococcus capitis	Diop, 2019
Bacteria	Firmicutes	Bacilli	Bacillales	Staphylococcaceae	Staphylococcus	Staphylococcus caprae	Diop, 2019
Bacteria	Firmicutes	Bacilli	Bacillales	Staphylococcaceae	Staphylococcus	Staphylococcus epidermidis	Diop, 2019
Bacteria	Firmicutes	Bacilli	Bacillales	Staphylococcaceae	Staphylococcus	Staphylococcus haemolyticus	Diop, 2019
Bacteria	Firmicutes	Bacilli	Bacillales	Staphylococcaceae	Staphylococcus	Staphylococcus hominis	Diop, 2019
Bacteria	Firmicutes	Bacilli	Bacillales	Staphylococcaceae	Staphylococcus	Staphylococcus lugdunensis	Diop, 2019
Bacteria	Firmicutes	Bacilli	Bacillales	Staphylococcaceae	Staphylococcus	Staphylococcus muscae	Diop, 2019
Bacteria	Firmicutes	Bacilli	Bacillales	Staphylococcaceae	Staphylococcus	Staphylococcus piscifermentans	Diop, 2019
Bacteria	Firmicutes	Bacilli	Bacillales	Staphylococcaceae	Staphylococcus	Staphylococcus saccharolyticus	Diop, 2019
Bacteria	Firmicutes	Bacilli	Bacillales	Staphylococcaceae	Staphylococcus	Staphylococcus saprophyticus	Diop, 2019
Bacteria	Firmicutes	Bacilli	Bacillales	Staphylococcaceae	Staphylococcus	Staphylococcus schleiferi	Diop, 2019
Bacteria	Firmicutes	Bacilli	Bacillales	Staphylococcaceae	Staphylococcus	Staphylococcus sciuri	Diop, 2019
Bacteria	Firmicutes	Bacilli	Bacillales	Staphylococcaceae	Staphylococcus	Staphylococcus simiae	Diop, 2019
Bacteria	Firmicutes	Bacilli	Bacillales	Staphylococcaceae	Staphylococcus	Staphylococcus simulans	Diop, 2019
Bacteria	Firmicutes	Bacilli	Bacillales	Staphylococcaceae	Staphylococcus	Staphylococcus warneri	Diop, 2019
Bacteria	Firmicutes	Bacilli	Bacillales	unassigned	Exiguobacterium	Exiguobacterium acetylicum	Diop, 2019
Bacteria	Firmicutes	Bacilli	Bacillales	unassigned	Gemella	Gemella asaccharolytica	Diop, 2019
Bacteria	Firmicutes	Bacilli	Bacillales	unassigned	Gemella	Gemella bergeri	Diop, 2019
Bacteria	Firmicutes	Bacilli	Bacillales	unassigned	Gemella	Gemella haemolysans	Diop, 2019
Bacteria	Firmicutes	Bacilli	Bacillales	unassigned	Gemella	Gemella morbillorum	Diop, 2019
Bacteria	Firmicutes	Bacilli	Bacillales	unassigned	Gemella	Gemella sanguinis	Diop, 2019
Bacteria	Firmicutes	Bacilli	Lactobacillales	Aerococcaceae	Aerococcus	Aerococcus christensenii	Diop, 2019
Bacteria	Firmicutes	Bacilli	Lactobacillales	Aerococcaceae	Aerococcus	Aerococcus sangunicola	Diop, 2019
Bacteria	Firmicutes	Bacilli	Lactobacillales	Aerococcaceae	Aerococcus	Aerococcus urinae	Diop, 2019
Bacteria	Firmicutes	Bacilli	Lactobacillales	Aerococcaceae	Aerococcus	Aerococcus viridans	Diop, 2019
Bacteria	Firmicutes	Bacilli	Lactobacillales	Aerococcaceae	Eremococcus	Eremococcus coleocola	BioSample	SAMN00116774
Bacteria	Firmicutes	Bacilli	Lactobacillales	Aerococcaceae	Facklamia	Facklamia hominis	Diop, 2019
Bacteria	Firmicutes	Bacilli	Lactobacillales	Aerococcaceae	Facklamia	Facklamia ignava	Diop, 2019
Bacteria	Firmicutes	Bacilli	Lactobacillales	Aerococcaceae	Globicatella	Globicatella sanguinis	Pubmed		31555049
Bacteria	Firmicutes	Bacilli	Lactobacillales	Carnobacteriaceae	Alloiococcus	Alloiococcus otitis	Diop, 2019
Bacteria	Firmicutes	Bacilli	Lactobacillales	Carnobacteriaceae	Granulicatella	Granulicatella elegans	Diop, 2019
Bacteria	Firmicutes	Bacilli	Lactobacillales	Enterococcus	Enterococcus	Enterococcus avium	Diop, 2019
Bacteria	Firmicutes	Bacilli	Lactobacillales	Enterococcus	Enterococcus	Enterococcus durans	Diop, 2019
Bacteria	Firmicutes	Bacilli	Lactobacillales	Enterococcus	Enterococcus	Enterococcus faecalis	Diop, 2019
Bacteria	Firmicutes	Bacilli	Lactobacillales	Enterococcus	Enterococcus	Enterococcus faecium	Diop, 2019
Bacteria	Firmicutes	Bacilli	Lactobacillales	Enterococcus	Enterococcus	Enterococcus hirae	Diop, 2019
Bacteria	Firmicutes	Bacilli	Lactobacillales	Enterococcus	Enterococcus	Enterococcus raffinosus	Diop, 2019
Bacteria	Firmicutes	Bacilli	Lactobacillales	Lactobacillaceae	Lactobacillus	Lactobacillus acidophilus	Diop, 2019
Bacteria	Firmicutes	Bacilli	Lactobacillales	Lactobacillaceae	Lactobacillus	Lactobacillus agilis	Diop, 2019
Bacteria	Firmicutes	Bacilli	Lactobacillales	Lactobacillaceae	Lactobacillus	Lactobacillus amylovorus	Diop, 2019
Bacteria	Firmicutes	Bacilli	Lactobacillales	Lactobacillaceae	Lactobacillus	Lactobacillus brevis	Diop, 2019
Bacteria	Firmicutes	Bacilli	Lactobacillales	Lactobacillaceae	Lactobacillus	Lactobacillus casei	Diop, 2019
Bacteria	Firmicutes	Bacilli	Lactobacillales	Lactobacillaceae	Lactobacillus	Lactobacillus coleohominis	Diop, 2019
Bacteria	Firmicutes	Bacilli	Lactobacillales	Lactobacillaceae	Lactobacillus	Lactobacillus crispatus	Diop, 2019
Bacteria	Firmicutes	Bacilli	Lactobacillales	Lactobacillaceae	Lactobacillus	Lactobacillus curvatus	Diop, 2019
Bacteria	Firmicutes	Bacilli	Lactobacillales	Lactobacillaceae	Lactobacillus	Lactobacillus delbrueckii	Diop, 2019
Bacteria	Firmicutes	Bacilli	Lactobacillales	Lactobacillaceae	Lactobacillus	Lactobacillus fermentum	Diop, 2019
Bacteria	Firmicutes	Bacilli	Lactobacillales	Lactobacillaceae	Lactobacillus	Lactobacillus fornicalis	Diop, 2019
Bacteria	Firmicutes	Bacilli	Lactobacillales	Lactobacillaceae	Lactobacillus	Lactobacillus gasseri	Diop, 2019
Bacteria	Firmicutes	Bacilli	Lactobacillales	Lactobacillaceae	Lactobacillus	Lactobacillus helveticus	Diop, 2019
Bacteria	Firmicutes	Bacilli	Lactobacillales	Lactobacillaceae	Lactobacillus	Lactobacillus iners	Diop, 2019
Bacteria	Firmicutes	Bacilli	Lactobacillales	Lactobacillaceae	Lactobacillus	Lactobacillus jensenii	Diop, 2019
Bacteria	Firmicutes	Bacilli	Lactobacillales	Lactobacillaceae	Lactobacillus	Lactobacillus johnsonii	Diop, 2019
Bacteria	Firmicutes	Bacilli	Lactobacillales	Lactobacillaceae	Lactobacillus	Lactobacillus kalixensis	Diop, 2019
Bacteria	Firmicutes	Bacilli	Lactobacillales	Lactobacillaceae	Lactobacillus	Lactobacillus kefiranofaciens	Diop, 2019
Bacteria	Firmicutes	Bacilli	Lactobacillales	Lactobacillaceae	Lactobacillus	Lactobacillus kimchicus	Diop, 2019
Bacteria	Firmicutes	Bacilli	Lactobacillales	Lactobacillaceae	Lactobacillus	Lactobacillus kitasatonis	Diop, 2019
Bacteria	Firmicutes	Bacilli	Lactobacillales	Lactobacillaceae	Lactobacillus	Lactobacillus mucosae	Diop, 2019
Bacteria	Firmicutes	Bacilli	Lactobacillales	Lactobacillaceae	Lactobacillus	Lactobacillus nagelii	Diop, 2019
Bacteria	Firmicutes	Bacilli	Lactobacillales	Lactobacillaceae	Lactobacillus	Lactobacillus oris	Diop, 2019
Bacteria	Firmicutes	Bacilli	Lactobacillales	Lactobacillaceae	Lactobacillus	Lactobacillus panis	Diop, 2019
Bacteria	Firmicutes	Bacilli	Lactobacillales	Lactobacillaceae	Lactobacillus	Lactobacillus paracasei	Diop, 2019
Bacteria	Firmicutes	Bacilli	Lactobacillales	Lactobacillaceae	Lactobacillus	Lactobacillus pentosus	Diop, 2019
Bacteria	Firmicutes	Bacilli	Lactobacillales	Lactobacillaceae	Lactobacillus	Lactobacillus plantarum	Diop, 2019
Bacteria	Firmicutes	Bacilli	Lactobacillales	Lactobacillaceae	Lactobacillus	Lactobacillus pontis	Diop, 2019
Bacteria	Firmicutes	Bacilli	Lactobacillales	Lactobacillaceae	Lactobacillus	Lactobacillus raoultii	Diop, 2019
Bacteria	Firmicutes	Bacilli	Lactobacillales	Lactobacillaceae	Lactobacillus	Lactobacillus reuteri	Diop, 2019
Bacteria	Firmicutes	Bacilli	Lactobacillales	Lactobacillaceae	Lactobacillus	Lactobacillus rhamnosus	Diop, 2019
Bacteria	Firmicutes	Bacilli	Lactobacillales	Lactobacillaceae	Lactobacillus	Lactobacillus ruminis	Diop, 2019
Bacteria	Firmicutes	Bacilli	Lactobacillales	Lactobacillaceae	Lactobacillus	Lactobacillus sakei	Diop, 2019
Bacteria	Firmicutes	Bacilli	Lactobacillales	Lactobacillaceae	Lactobacillus	Lactobacillus salivarius	Diop, 2019
Bacteria	Firmicutes	Bacilli	Lactobacillales	Lactobacillaceae	Lactobacillus	Lactobacillus ultunensis	Diop, 2019
Bacteria	Firmicutes	Bacilli	Lactobacillales	Lactobacillaceae	Lactobacillus	Lactobacillus vaginalis	Diop, 2019
Bacteria	Firmicutes	Bacilli	Lactobacillales	Lactobacillaceae	Pediococcus	Pediococcus acidilactici	Diop, 2019
Bacteria	Firmicutes	Bacilli	Lactobacillales	Lactobacillaceae	Pediococcus	Pediococcus ethanolidurans	Diop, 2019
Bacteria	Firmicutes	Bacilli	Lactobacillales	Lactobacillaceae	Pediococcus	Pediococcus pentosaceus	Diop, 2019
Bacteria	Firmicutes	Bacilli	Lactobacillales	Leuconostocaceae	Leuconostoc	Leuconostoc carnosum	Diop, 2019
Bacteria	Firmicutes	Bacilli	Lactobacillales	Leuconostocaceae	Leuconostoc	Leuconostoc citreum	Diop, 2019
Bacteria	Firmicutes	Bacilli	Lactobacillales	Leuconostocaceae	Leuconostoc	Leuconostoc garlicum	Diop, 2019
Bacteria	Firmicutes	Bacilli	Lactobacillales	Leuconostocaceae	Leuconostoc	Leuconostoc lactis	Diop, 2019
Bacteria	Firmicutes	Bacilli	Lactobacillales	Leuconostocaceae	Leuconostoc	Leuconostoc mesenteroides	Diop, 2019
Bacteria	Firmicutes	Bacilli	Lactobacillales	Leuconostocaceae	Weissella	Weissella cibaria	Diop, 2019
Bacteria	Firmicutes	Bacilli	Lactobacillales	Leuconostocaceae	Weissella	Weissella soli	Diop, 2019
Bacteria	Firmicutes	Bacilli	Lactobacillales	Leuconostocaceae	Weissella	Weissella viridescens	Diop, 2019
Bacteria	Firmicutes	Clostridia	Clostridiales	Clostridiaceae	Clostridiales	Clostridiales bacterium KA00274	BioSample	SAMN03842476
Bacteria	Firmicutes	Clostridia	Clostridiales	Clostridiaceae	Clostridiales	Clostridiales bacterium Marseille-P2986	BioSample	SAMEA103970041
Bacteria	Firmicutes	Clostridia	Clostridiales	Clostridiaceae	Clostridiales	Clostridioides difficile	Pubmed		6524911
Bacteria	Firmicutes	Clostridia	Clostridiales	Clostridiaceae	Clostridiales	Clostridium cavendishii	Diop, 2019
Bacteria	Firmicutes	Clostridia	Clostridiales	Clostridiaceae	Clostridiales	Clostridium colicanis	Diop, 2019
Bacteria	Firmicutes	Clostridia	Clostridiales	Clostridiaceae	Clostridiales	Clostridium difficile	Diop, 2019
Bacteria	Firmicutes	Clostridia	Clostridiales	Clostridiaceae	Clostridiales	Clostridium jejuense	Diop, 2019
Bacteria	Firmicutes	Clostridia	Clostridiales	Clostridiaceae	Clostridiales	Clostridium perfringens	Diop, 2019
Bacteria	Firmicutes	Clostridia	Clostridiales	Clostridiaceae	Clostridiales	Clostridium ramosum	Diop, 2019
Bacteria	Firmicutes	Clostridia	Clostridiales	Clostridiaceae	Clostridiales	Clostridium sordellii	Diop, 2019
Bacteria	Firmicutes	Clostridia	Clostridiales	Clostridiaceae	Clostridiales	Clostridium viride	Diop, 2019
Bacteria	Firmicutes	Clostridia	Clostridiales	Eubacteriaceae	Eubacterium	Eubacterium brachy	Diop, 2019
Bacteria	Firmicutes	Clostridia	Clostridiales	Eubacteriaceae	Eubacterium	Eubacterium eligens	Diop, 2019
Bacteria	Firmicutes	Clostridia	Clostridiales	Eubacteriaceae	Eubacterium	Eubacterium nodatum	Diop, 2019
Bacteria	Firmicutes	Clostridia	Clostridiales	Eubacteriaceae	Eubacterium	Eubacterium rectale	Diop, 2019
Bacteria	Firmicutes	Clostridia	Clostridiales	Eubacteriaceae	Eubacterium	Eubacterium saphenum	Diop, 2019
Bacteria	Firmicutes	Clostridia	Clostridiales	Eubacteriaceae	Eubacterium	Eubacterium siraeum	Diop, 2019
Bacteria	Firmicutes	Clostridia	Clostridiales	Eubacteriaceae	Eubacterium	Eubacterium sulci	Diop, 2019
Bacteria	Firmicutes	Clostridia	Clostridiales	Eubacteriaceae	Eubacterium	Eubacterium yurii	Diop, 2019
Bacteria	Firmicutes	Clostridia	Clostridiales	Hungateiclostridiaceae	Mageeibacillus	Mageeibacillus indolicus	Diop, 2019
Bacteria	Firmicutes	Clostridia	Clostridiales	Lachnospiraceae	Catonella	Catonella morbi	Diop, 2019
Bacteria	Firmicutes	Clostridia	Clostridiales	Lachnospiraceae	Dorea	Dorea longicatena	Diop, 2019
Bacteria	Firmicutes	Clostridia	Clostridiales	Lachnospiraceae	Lachnoclostridium	Lachnoclostridium phocaeense	Pubmed		28228968
Bacteria	Firmicutes	Clostridia	Clostridiales	Lachnospiraceae	Moryella	Moryella indoligenes	Diop, 2019
Bacteria	Firmicutes	Clostridia	Clostridiales	Lachnospiraceae	Roseburia	Roseburia intestinalis	Diop, 2019
Bacteria	Firmicutes	Clostridia	Clostridiales	Lachnospiraceae	Roseburia	Roseburia inulinivorans	Diop, 2019
Bacteria	Firmicutes	Clostridia	Clostridiales	Peptococcaceae	Peptococcus	Peptococcus niger	Diop, 2019
Bacteria	Firmicutes	Clostridia	Clostridiales	Peptostreptococcaceae	Fillifactor	Filifactor alocis	Diop, 2019
Bacteria	Firmicutes	Clostridia	Clostridiales	Peptostreptococcaceae	Peptostreptococcus	Peptostreptococcus anaerobius	Diop, 2019
Bacteria	Firmicutes	Clostridia	Clostridiales	Peptostreptococcaceae	Peptostreptococcus	Peptostreptococcus massiliae	Diop, 2019
Bacteria	Firmicutes	Clostridia	Clostridiales	Peptostreptococcaceae	Peptostreptococcus	Peptostreptococcus stomatis	Diop, 2019
Bacteria	Firmicutes	Clostridia	Clostridiales	Ruminococcaceae	Faecalibacterium	Faecalibacterium prausnitzii	Diop, 2019
Bacteria	Firmicutes	Clostridia	Clostridiales	Ruminococcaceae	Ruminococcus	Ruminococcus bromii	Diop, 2019
Bacteria	Firmicutes	Clostridia	Clostridiales	Ruminococcaceae	Ruminococcus	Ruminococcus gnavus	Diop, 2019
Bacteria	Firmicutes	Clostridia	Clostridiales	Ruminococcaceae	Ruminococcus	Ruminococcus torques	Diop, 2019
Bacteria	Firmicutes	Clostridia	Clostridiales	unassigned	Anaerococcus	Anaerococcus hydrogenalis	Diop, 2019
Bacteria	Firmicutes	Clostridia	Clostridiales	unassigned	Anaerococcus	Anaerococcus lactolyticus	Diop, 2019
Bacteria	Firmicutes	Clostridia	Clostridiales	unassigned	Anaerococcus	Anaerococcus mediterraneensis	Diop, 2019
Bacteria	Firmicutes	Clostridia	Clostridiales	unassigned	Anaerococcus	Anaerococcus murdochii	Diop, 2019
Bacteria	Firmicutes	Clostridia	Clostridiales	unassigned	Anaerococcus	Anaerococcus obesiensis	Diop, 2019
Bacteria	Firmicutes	Clostridia	Clostridiales	unassigned	Anaerococcus	Anaerococcus octavius	Diop, 2019
Bacteria	Firmicutes	Clostridia	Clostridiales	unassigned	Anaerococcus	Anaerococcus prevotii	Diop, 2019
Bacteria	Firmicutes	Clostridia	Clostridiales	unassigned	Anaerococcus	Anaerococcus sp. Marseille-P2143	BioSample	SAMEA4555798
Bacteria	Firmicutes	Clostridia	Clostridiales	unassigned	Anaerococcus	Anaerococcus sp. Marseille-P3915	BioSample	SAMEA104556995
Bacteria	Firmicutes	Clostridia	Clostridiales	unassigned	Anaerococcus	Anaerococcus tetradius	Diop, 2019
Bacteria	Firmicutes	Clostridia	Clostridiales	unassigned	Anaerococcus	Anaerococcus vaginalis	Diop, 2019
Bacteria	Firmicutes	Clostridia	Clostridiales	unassigned	Blautia	Blautia hydrogenotrophica	Diop, 2019
Bacteria	Firmicutes	Clostridia	Clostridiales	unassigned	Blautia	Blautia obeum	Diop, 2019
Bacteria	Firmicutes	Clostridia	Clostridiales	unassigned	Blautia	Blautia producta	Diop, 2019
Bacteria	Firmicutes	Clostridia	Clostridiales	unassigned	Fenollaria	Fenollaria massiliensis	Diop, 2019
Bacteria	Firmicutes	Clostridia	Clostridiales	unassigned	Finegoldia	Finegoldia magna	Diop, 2019
Bacteria	Firmicutes	Clostridia	Clostridiales	unassigned	Mogibacterium	Mogibacterium timidum	Diop, 2019
Bacteria	Firmicutes	Clostridia	Clostridiales	unassigned	Murdochiella	Murdochiella asaccharolytica	Diop, 2019
Bacteria	Firmicutes	Clostridia	Clostridiales	unassigned	Murdochiella	Murdochiella vaginalis	Diop, 2019
Bacteria	Firmicutes	Clostridia	Clostridiales	unassigned	Parvimonas	Parvimonas micra	Diop, 2019
Bacteria	Firmicutes	Clostridia	Clostridiales	unassigned	Parvimonas	Parvimonas sp. KA00067	BioSample	SAMN03854354
Bacteria	Firmicutes	Clostridia	Clostridiales	unassigned	Parvimonas	Pasteurella aerogenes	Diop, 2019
Bacteria	Firmicutes	Clostridia	Clostridiales	unassigned	Parvimonas	Pasteurella bettii	Diop, 2019
Bacteria	Firmicutes	Clostridia	Clostridiales	unassigned	Parvimonas	Pasteurella multocida	Diop, 2019
Bacteria	Firmicutes	Clostridia	Clostridiales	unassigned	Peptoniphilus	Peptoniphilus asaccharolyticus	Diop, 2019
Bacteria	Firmicutes	Clostridia	Clostridiales	unassigned	Peptoniphilus	Peptoniphilus coxii	Diop, 2019
Bacteria	Firmicutes	Clostridia	Clostridiales	unassigned	Peptoniphilus	Peptoniphilus gorbachii	Diop, 2019
Bacteria	Firmicutes	Clostridia	Clostridiales	unassigned	Peptoniphilus	Peptoniphilus harei	Diop, 2019
Bacteria	Firmicutes	Clostridia	Clostridiales	unassigned	Peptoniphilus	Peptoniphilus indolicus	Diop, 2019
Bacteria	Firmicutes	Clostridia	Clostridiales	unassigned	Peptoniphilus	Peptoniphilus lacrimalis	Diop, 2019
Bacteria	Firmicutes	Clostridia	Clostridiales	unassigned	Peptoniphilus	Peptoniphilus massiliensis	Diop, 2019
Bacteria	Firmicutes	Clostridia	Clostridiales	unassigned	Peptoniphilus	Peptoniphilus pacaensis	Diop, 2019
Bacteria	Firmicutes	Clostridia	Clostridiales	unassigned	Peptoniphilus	Peptoniphilus raoultii	Diop, 2019
Bacteria	Firmicutes	Clostridia	Clostridiales	unassigned	Peptoniphilus	Peptoniphilus sp. DNF00840	BioSample	SAMN04324901
Bacteria	Firmicutes	Clostridia	Clostridiales	unassigned	Peptoniphilus	Peptoniphilus urinimassiliensis	BioSample	SAMEA17756668
Bacteria	Firmicutes	Clostridia	Clostridiales	unassigned	Peptoniphilus	Peptoniphilus vaginalis	Diop, 2019
Bacteria	Firmicutes	Clostridia	Clostridiales	unassigned	Pseudoflavonifractor	Pseudoflavonifractor capillosus	Diop, 2019
Bacteria	Firmicutes	Clostridia	Thermoanaerobacterales	Thermoanaerobacteraceae	Moorella	Moorella glycerini	Diop, 2019
Bacteria	Firmicutes	Clostridia	Thermoanaerobacterales	unassigned	Caldicellulosiruptor	Caldicellulosiruptor saccharolyticus	Diop, 2019
Bacteria	Firmicutes	Erysipelotrichia	Erysipelotrichales	Erysipelotrichaceae	Bulleidia	Bulleidia extructa	Diop, 2019
Bacteria	Firmicutes	Erysipelotrichia	Erysipelotrichales	Erysipelotrichaceae	Solobacterium	Solobacterium moorei	Diop, 2019
Bacteria	Firmicutes	Negativicutes	Acidaminococcales	Acidaminococcaceae	Acidaminococcus	Acidaminococcus fermentans	Diop, 2019
Bacteria	Firmicutes	Negativicutes	Acidaminococcales	Acidaminococcaceae	Acidaminococcus	Acidaminococcus intestini	Diop, 2019
Bacteria	Firmicutes	Negativicutes	Selenomonadales	Selenomonadaceae	Selenomonas	Selenomonas bovis	Diop, 2019
Bacteria	Firmicutes	Negativicutes	Veillonellales	Veillonellaceae	Anaeroglobus	Anaeroglobus geminatus	Diop, 2019
Bacteria	Firmicutes	Negativicutes	Veillonellales	Veillonellaceae	Dialister	Dialister invisus	Diop, 2019
Bacteria	Firmicutes	Negativicutes	Veillonellales	Veillonellaceae	Dialister	Dialister micraerophilus	Diop, 2019
Bacteria	Firmicutes	Negativicutes	Veillonellales	Veillonellaceae	Dialister	Dialister pneumosintes	Diop, 2019
Bacteria	Firmicutes	Negativicutes	Veillonellales	Veillonellaceae	Dialister	Dialister propionicifaciens	Diop, 2019
Bacteria	Firmicutes	Negativicutes	Veillonellales	Veillonellaceae	Megasphaera	Megasphaera elsdenii	Diop, 2019
Bacteria	Firmicutes	Negativicutes	Veillonellales	Veillonellaceae	Megasphaera	Megasphaera genomosp. type 1	BioSample	SAMN00006220
Bacteria	Firmicutes	Negativicutes	Veillonellales	Veillonellaceae	Megasphaera	Megasphaera genomosp. type 2	BioSample	SAMN06887603
Bacteria	Firmicutes	Negativicutes	Veillonellales	Veillonellaceae	Megasphaera	Megasphaera micronuciformis	Diop, 2019
Bacteria	Firmicutes	Negativicutes	Veillonellales	Veillonellaceae	Negativicoccus	Negativicoccus succinicivorans	Diop, 2019
Bacteria	Firmicutes	Negativicutes	Veillonellales	Veillonellaceae	unknown	Veillonellaceae bacterium DNF00626	BioSample	SAMN03956214
Bacteria	Firmicutes	Negativicutes	Veillonellales	Veillonellaceae	unknown	Veillonellaceae bacterium DNF00751	BioSample	SAMN04108635
Bacteria	Firmicutes	Negativicutes	Veillonellales	Veillonellaceae	unknown	Veillonellaceae bacterium KA00182	BioSample	SAMN03956215
Bacteria	Firmicutes	Negativicutes	Veillonellales	Veillonellaceae	Veillonella	Veillonella atypica	Diop, 2019
Bacteria	Firmicutes	Negativicutes	Veillonellales	Veillonellaceae	Veillonella	Veillonella dispar	Diop, 2019
Bacteria	Firmicutes	Negativicutes	Veillonellales	Veillonellaceae	Veillonella	Veillonella montpellierensis	Diop, 2019
Bacteria	Firmicutes	Negativicutes	Veillonellales	Veillonellaceae	Veillonella	Veillonella parvula	Diop, 2019
Bacteria	Firmicutes	Negativicutes	Veillonellales	Veillonellaceae	Veillonella	Veillonella seminalis	Pubmed		25052396
Bacteria	Firmicutes	Negativicutes	Veillonellales	Veillonellaceae	Veillonella	Veillonella sp. DNF00869	BioSample	SAMN04324904
Bacteria	Firmicutes	Tissierelia	Tissierellales	Peptoniphilaceae	Khoudiadiopia	Khoudiadiopia massiliensis	Diop, 2019
Bacteria	Firmicutes	Tissierelia	Tissierellales	Peptoniphilaceae	Urinicoccus	Urinacoccus massiliensis	Pubmed		27668082
Bacteria	Firmicutes	Tissierelia	unkown	unknown	unknown	Tissierellia bacterium KA00581	BioSample	SAMN03842477
Bacteria	Firmicutes	Tissierellia	Tissierellales	unassigned	Ezakiella	Ezakiella massiliensis	Diop, 2019
Bacteria	Firmicutes	Tissierellia	Tissierellales	unassigned	Ezakiella	Ezakiella massiliensis	Pubmed		27843546
Bacteria	Fusobacteria	Fusobacteriia	Fusobacteriales	Fusobacteriaceae	Fusobacterium	Fusobacterium gonidiaformans	Diop, 2019
Bacteria	Fusobacteria	Fusobacteriia	Fusobacteriales	Fusobacteriaceae	Fusobacterium	Fusobacterium mortiferum	Diop, 2019
Bacteria	Fusobacteria	Fusobacteriia	Fusobacteriales	Fusobacteriaceae	Fusobacterium	Fusobacterium necrophorus	Diop, 2019
Bacteria	Fusobacteria	Fusobacteriia	Fusobacteriales	Fusobacteriaceae	Fusobacterium	Fusobacterium nucleatum	Diop, 2019
Bacteria	Fusobacteria	Fusobacteriia	Fusobacteriales	Fusobacteriaceae	Fusobacterium	Fusobacterium periodonticum	Diop, 2019
Bacteria	Fusobacteria	Fusobacteriia	Fusobacteriales	Leptotrichaceae	Leptotrichia	Leptotrichia buccalis	Diop, 2019
Bacteria	Fusobacteria	Fusobacteriia	Fusobacteriales	Leptotrichaceae	Sneathia	Sneathia amnii	Diop, 2019
Bacteria	Fusobacteria	Fusobacteriia	Fusobacteriales	Leptotrichaceae	Sneathia	Sneathia sanguinegens	Diop, 2019
Bacteria	Proteobacteria	Alphaproteobacteria	Caulobacterales	Caulobacteraceae	Asticcacaulis	Asticcacaulis excentricus	Diop, 2019
Bacteria	Proteobacteria	Alphaproteobacteria	Rhizobiales	Bradyrhizobiaceae	Afipia	Afipia massiliensis	Diop, 2019
Bacteria	Proteobacteria	Alphaproteobacteria	Rhizobiales	Bradyrhizobiaceae	Bradyrhizobium	Bradyrhizobium japonicum	Diop, 2019
Bacteria	Proteobacteria	Alphaproteobacteria	Rhizobiales	Bradyrhizobiaceae	Rhodopseudomonas	Rhodopseudomonas palustris	Diop, 2019
Bacteria	Proteobacteria	Alphaproteobacteria	Rhizobiales	Methylobacteriaceae	Methylobacterium	Methylobacterium radiotolerans	Diop, 2019
Bacteria	Proteobacteria	Alphaproteobacteria	Rhizobiales	Phyllobacteriaceae	Mesorhizobium	Mesorhizobium amorphae	Diop, 2019
Bacteria	Proteobacteria	Alphaproteobacteria	Rhizobiales	Rhizobiaceae	Agrobacterium	Agrobacterium tumefaciens	Diop, 2019
Bacteria	Proteobacteria	Alphaproteobacteria	Rhizobiales	Rhizobiaceae	Rhizobium	Rhizobium etli	Diop, 2019
Bacteria	Proteobacteria	Alphaproteobacteria	Rhodobacterales	Rhodobacteraceae	Paraocccus	Paracoccus yeei	Diop, 2019
Bacteria	Proteobacteria	Alphaproteobacteria	Sphingomonadales	Erythrobacteraceae	Altererythrobacter	Altererythrobacter epoxidivorans	Diop, 2019
Bacteria	Proteobacteria	Alphaproteobacteria	Sphingomonadales	Sphingomonadaceae	Sphingobium	Sphingobium amiense	Diop, 2019
Bacteria	Proteobacteria	Alphaproteobacteria	Sphingomonadales	Sphingomonadaceae	Sphingobium	Sphingobium japonicum	Diop, 2019
Bacteria	Proteobacteria	Alphaproteobacteria	Sphingomonadales	Sphingomonadaceae	Sphingobium	Sphingobium yanoikuyae	Diop, 2019
Bacteria	Proteobacteria	Alphaproteobacteria	Sphingomonadales	Sphingomonadaceae	Sphingomonas	Sphingomonas wittichii	Diop, 2019
Bacteria	Proteobacteria	Betaproteobacteria	Burkholderiales	Alcaligenaceae	Oligella	Oligella urethralis	Diop, 2019
Bacteria	Proteobacteria	Betaproteobacteria	Burkholderiales	Burkholderiaceae	Burkholderia	Burkholderia cenocepacia	Diop, 2019
Bacteria	Proteobacteria	Betaproteobacteria	Burkholderiales	Burkholderiaceae	Burkholderia	Burkholderia cepacia	Diop, 2019
Bacteria	Proteobacteria	Betaproteobacteria	Burkholderiales	Burkholderiaceae	Burkholderia	Burkholderia fungorum	Diop, 2019
Bacteria	Proteobacteria	Betaproteobacteria	Burkholderiales	Burkholderiaceae	Burkholderia	Burkholderia phenoliruptix	Diop, 2019
Bacteria	Proteobacteria	Betaproteobacteria	Burkholderiales	Burkholderiaceae	Paraburkholderia	Paraburkholderia caryophylli	Diop, 2019
Bacteria	Proteobacteria	Betaproteobacteria	Burkholderiales	Burkholderiaceae	Ralstonia	Ralstonia pickettii	Diop, 2019
Bacteria	Proteobacteria	Betaproteobacteria	Burkholderiales	Burkholderiaceae	Ralstonia	Ralstonia solanacearum	Diop, 2019
Bacteria	Proteobacteria	Betaproteobacteria	Burkholderiales	Comamonadaceae	Caldimonas	Caldimonas taiwanensis	Diop, 2019
Bacteria	Proteobacteria	Betaproteobacteria	Burkholderiales	Comamonadaceae	Comamonas	Comamonas terrigena	Diop, 2019
Bacteria	Proteobacteria	Betaproteobacteria	Burkholderiales	Comamonadaceae	Delftia	Delftia tsuruhatensis	Diop, 2019
Bacteria	Proteobacteria	Betaproteobacteria	Burkholderiales	Comamonadaceae	Pelomonas	Pelomonas aquatica	Diop, 2019
Bacteria	Proteobacteria	Betaproteobacteria	Burkholderiales	Comamonadaceae	Variovorax	Variovorax paradoxus	Diop, 2019
Bacteria	Proteobacteria	Betaproteobacteria	Burkholderiales	Oxalobacteraceae	Herbaspirillum	Herbaspirillum seropedicae	Diop, 2019
Bacteria	Proteobacteria	Betaproteobacteria	Burkholderiales	Oxalobacteraceae	Janthinobacterium	Janthinobacterium lividum	Diop, 2019
Bacteria	Proteobacteria	Betaproteobacteria	Burkholderiales	Oxalobacteraceae	Massilia	Massilia timonae	Diop, 2019
Bacteria	Proteobacteria	Betaproteobacteria	Burkholderiales	Sutterellaceae	Dakarella	Dakarella massiliensis	Diop, 2019
Bacteria	Proteobacteria	Betaproteobacteria	Burkholderiales	unassigned	Aquabacterium	Aquabacterium parvum	Diop, 2019
Bacteria	Proteobacteria	Betaproteobacteria	Neisseriales	Neisseriaceae	Eikenella	Eikenella corrodens	Diop, 2019
Bacteria	Proteobacteria	Betaproteobacteria	Neisseriales	Neisseriaceae	Neisseria	Neisseria elongata	Diop, 2019
Bacteria	Proteobacteria	Betaproteobacteria	Neisseriales	Neisseriaceae	Neisseria	Neisseria flava	Diop, 2019
Bacteria	Proteobacteria	Betaproteobacteria	Neisseriales	Neisseriaceae	Neisseria	Neisseria gonorrhoeae	Diop, 2019
Bacteria	Proteobacteria	Betaproteobacteria	Neisseriales	Neisseriaceae	Neisseria	Neisseria lactamica	Diop, 2019
Bacteria	Proteobacteria	Betaproteobacteria	Neisseriales	Neisseriaceae	Neisseria	Neisseria meningitidis	Diop, 2019
Bacteria	Proteobacteria	Betaproteobacteria	Neisseriales	Neisseriaceae	Neisseria	Neisseria mucosa	Diop, 2019
Bacteria	Proteobacteria	Betaproteobacteria	Neisseriales	Neisseriaceae	Neisseria	Neisseria polysaccharea	Pubmed		26428492
Bacteria	Proteobacteria	Betaproteobacteria	Neisseriales	Neisseriaceae	Neisseria	Neisseria subflava	Diop, 2019
Bacteria	Proteobacteria	Betaproteobacteria	Neisseriales	Neisseriaceae	Stenoxybacter	Stenoxybacter acetivorans	Diop, 2019
Bacteria	Proteobacteria	Betaproteobacteria	Nitrosomonadales	Methylophilaceae	Methylotenera	Methylotenera versatilis	Diop, 2019
Bacteria	Proteobacteria	Betaproteobacteria	Rhodocyclales	Rhodocyclaceae	Zooglea	Zoogloea ramigera	Diop, 2019
Bacteria	Proteobacteria	Deltaproteobacteria	Desulfovibrionales	Desulfovibrionaceae	Bilophila	Bilophila wadsworthia	Diop, 2019
Bacteria	Proteobacteria	Deltaproteobacteria	Desulfovibrionales	Desulfovibrionaceae	Desulfovibrio	Desulfovibrio desulfuricans	Diop, 2019
Bacteria	Proteobacteria	Deltaproteobacteria	Desulfovibrionales	Desulfovibrionaceae	Desulfovibrio	Desulfovibrio fairfieldensis	Diop, 2019
Bacteria	Proteobacteria	Deltaproteobacteria	Desulfovibrionales	Desulfovibrionaceae	Desulfovibrio	Desulfovibrio intestinalis	Diop, 2019
Bacteria	Proteobacteria	Deltaproteobacteria	Desulfovibrionales	Desulfovibrionaceae	Desulfovibrio	Desulfovibrio piger	Diop, 2019
Bacteria	Proteobacteria	Deltaproteobacteria	Desulfovibrionales	Desulfovibrionaceae	Desulfovibrio	Desulfovibrio vulgaris	Diop, 2019
Bacteria	Proteobacteria	Deltaproteobacteria	Desulfuromonadales	Geobacteraceae	Geobacter	Geobacter grbiciae	Diop, 2019
Bacteria	Proteobacteria	Deltaproteobacteria	Myxococcales	Polyangiaceae	Chondromyces	Chondromyces robustus	Diop, 2019
Bacteria	Proteobacteria	Deltaproteobacteria	Myxococcales	Polyangiaceae	Sorangium	Sorangium cellulosum	Diop, 2019
Bacteria	Proteobacteria	Epsilonproteobacteria	Campylobacterales	Campylobacteraceae	Campylobacter	Campylobacter fetus subsp. venereali	Diop, 2019
Bacteria	Proteobacteria	Epsilonproteobacteria	Campylobacterales	Campylobacteraceae	Campylobacter	Campylobacter gracilis	Diop, 2019
Bacteria	Proteobacteria	Epsilonproteobacteria	Campylobacterales	Campylobacteraceae	Campylobacter	Campylobacter hominis	Diop, 2019
Bacteria	Proteobacteria	Epsilonproteobacteria	Campylobacterales	Campylobacteraceae	Campylobacter	Campylobacter sputorum	Diop, 2019
Bacteria	Proteobacteria	Epsilonproteobacteria	Campylobacterales	Campylobacteraceae	Campylobacter	Campylobacter ureolyticus	Diop, 2019
Bacteria	Proteobacteria	Gammaproteobacteria	Aeromonadales	Aeromonadaceae	Aeromonas	Aeromonas encheleia	Diop, 2019
Bacteria	Proteobacteria	Gammaproteobacteria	Aeromonadales	Aeromonadaceae	Aeromonas	Aeromonas hydrophila	Diop, 2019
Bacteria	Proteobacteria	Gammaproteobacteria	Aeromonadales	Aeromonadaceae	Aeromonas	Aeromonas salmonicida	Diop, 2019
Bacteria	Proteobacteria	Gammaproteobacteria	Aeromonadales	Succinivibrionaceae	Ruminobacter	Ruminobacter amylophilus	Diop, 2019
Bacteria	Proteobacteria	Gammaproteobacteria	Alteromonadales	Shewanellaceae	Shewanella	Shewanella amazonensis	Diop, 2019
Bacteria	Proteobacteria	Gammaproteobacteria	Alteromonadales	Shewanellaceae	Shewanella	Shewanella algae	Diop, 2019
Bacteria	Proteobacteria	Gammaproteobacteria	Cardiobacteriales	Cardiobacteriaceae	Cardiobacterium	Cardiobacterium hominis	Diop, 2019
Bacteria	Proteobacteria	Gammaproteobacteria	Enterobacterales	Enterobacteriaceae	Citrobacter	Citrobacter diversus	Diop, 2019
Bacteria	Proteobacteria	Gammaproteobacteria	Enterobacterales	Enterobacteriaceae	Citrobacter	Citrobacter freundii	Diop, 2019
Bacteria	Proteobacteria	Gammaproteobacteria	Enterobacterales	Enterobacteriaceae	Citrobacter	Citrobacter koseri	Diop, 2019
Bacteria	Proteobacteria	Gammaproteobacteria	Enterobacterales	Enterobacteriaceae	Citrobacter	Citrobacter youngae	Diop, 2019
Bacteria	Proteobacteria	Gammaproteobacteria	Enterobacterales	Enterobacteriaceae	Cronoabacter	Cronobacter sakazakii	Diop, 2019
Bacteria	Proteobacteria	Gammaproteobacteria	Enterobacterales	Enterobacteriaceae	Enterobacter	Enterobacter asburiae	Diop, 2019
Bacteria	Proteobacteria	Gammaproteobacteria	Enterobacterales	Enterobacteriaceae	Enterobacter	Enterobacter cloacae	Diop, 2019
Bacteria	Proteobacteria	Gammaproteobacteria	Enterobacterales	Enterobacteriaceae	Escherichia	Escherichia coli	Diop, 2019
Bacteria	Proteobacteria	Gammaproteobacteria	Enterobacterales	Enterobacteriaceae	Escherichia	Escherichia fergusonii	Diop, 2019
Bacteria	Proteobacteria	Gammaproteobacteria	Enterobacterales	Enterobacteriaceae	Escherichia	Escherichia sp. KTE114	BioSample	SAMN00847639
Bacteria	Proteobacteria	Gammaproteobacteria	Enterobacterales	Enterobacteriaceae	Escherichia	Escherichia sp. KTE31	BioSample	SAMN00847639
Bacteria	Proteobacteria	Gammaproteobacteria	Enterobacterales	Enterobacteriaceae	Klebsiella	Klebsiella aerogenes	Diop, 2019
Bacteria	Proteobacteria	Gammaproteobacteria	Enterobacterales	Enterobacteriaceae	Klebsiella	Klebsiella granulomatis	Diop, 2019
Bacteria	Proteobacteria	Gammaproteobacteria	Enterobacterales	Enterobacteriaceae	Klebsiella	Klebsiella oxytoca	Diop, 2019
Bacteria	Proteobacteria	Gammaproteobacteria	Enterobacterales	Enterobacteriaceae	Klebsiella	Klebsiella ozaenae	Diop, 2019
Bacteria	Proteobacteria	Gammaproteobacteria	Enterobacterales	Enterobacteriaceae	Klebsiella	Klebsiella pneumoniae	Diop, 2019
Bacteria	Proteobacteria	Gammaproteobacteria	Enterobacterales	Enterobacteriaceae	Raoultella	Raoultella planticola	Diop, 2019
Bacteria	Proteobacteria	Gammaproteobacteria	Enterobacterales	Enterobacteriaceae	Shigella	Shigella boydii	Diop, 2019
Bacteria	Proteobacteria	Gammaproteobacteria	Enterobacterales	Enterobacteriaceae	Shigella	Shigella flexneri	Diop, 2019
Bacteria	Proteobacteria	Gammaproteobacteria	Enterobacterales	Enterobacteriaceae	Shigella	Shigella sonnei	Diop, 2019
Bacteria	Proteobacteria	Gammaproteobacteria	Enterobacterales	Erwiniaceae	Erwinia	Erwinia persicina	Diop, 2019
Bacteria	Proteobacteria	Gammaproteobacteria	Enterobacterales	Erwiniaceae	Erwinia	Erwinia rhapontici	Diop, 2019
Bacteria	Proteobacteria	Gammaproteobacteria	Enterobacterales	Erwiniaceae	Erwinia	Erwinia toletana	Diop, 2019
Bacteria	Proteobacteria	Gammaproteobacteria	Enterobacterales	Erwiniaceae	Pantoea	Pantoea agglomerans	Diop, 2019
Bacteria	Proteobacteria	Gammaproteobacteria	Enterobacterales	Hafniaceae	Hafnia	Hafnia alvei	Diop, 2019
Bacteria	Proteobacteria	Gammaproteobacteria	Enterobacterales	Morganellaceae	Morganella	Morganella morganii	Diop, 2019
Bacteria	Proteobacteria	Gammaproteobacteria	Enterobacterales	Morganellaceae	Proteus	Proteus mirabilis	Diop, 2019
Bacteria	Proteobacteria	Gammaproteobacteria	Enterobacterales	Morganellaceae	Proteus	Proteus vulgaris	Diop, 2019
Bacteria	Proteobacteria	Gammaproteobacteria	Enterobacterales	Pectobacteriaceae	Dickeya	Dickeya chrysanthemi	Diop, 2019
Bacteria	Proteobacteria	Gammaproteobacteria	Enterobacterales	Pectobacteriaceae	Pectobacterium	Pectobacterium betavasculorum	Diop, 2019
Bacteria	Proteobacteria	Gammaproteobacteria	Enterobacterales	Pectobacteriaceae	Pectobacterium	Pectobacterium carotovorum	Diop, 2019
Bacteria	Proteobacteria	Gammaproteobacteria	Enterobacterales	Yersiniaceae	Rahnella	Rahnella aquatilis	Diop, 2019
Bacteria	Proteobacteria	Gammaproteobacteria	Enterobacterales	Yersiniaceae	Serratia	Serratia fonticola	Diop, 2019
Bacteria	Proteobacteria	Gammaproteobacteria	Enterobacterales	Yersiniaceae	Serratia	Serratia liquefaciens	Diop, 2019
Bacteria	Proteobacteria	Gammaproteobacteria	Enterobacterales	Yersiniaceae	Serratia	Serratia marcescens	Diop, 2019
Bacteria	Proteobacteria	Gammaproteobacteria	Enterobacterales	Yersiniaceae	Yersinia	Yersinia enterocolitica	Diop, 2019
Bacteria	Proteobacteria	Gammaproteobacteria	Lysobacterales	Lysobacteriaceae	Stenotrophomonas	Stenotrophomonas maltophilia	Diop, 2019
Bacteria	Proteobacteria	Gammaproteobacteria	Lysobacterales	Lysobacteriaceae	Xanthomonas	Xanthomonas campestris	Diop, 2019
Bacteria	Proteobacteria	Gammaproteobacteria	Lysobacterales	Lysobacteriaceae	Xanthomonas	Xanthomonas vesicatoria	Diop, 2019
Bacteria	Proteobacteria	Gammaproteobacteria	Nevskiales	Nevskiaceae	Nevskia	Nevskia ramosa	Diop, 2019
Bacteria	Proteobacteria	Gammaproteobacteria	Nevskiales	Nevskiaceae	Nevskia	Nevskia soli	Diop, 2019
Bacteria	Proteobacteria	Gammaproteobacteria	Oceanospirillales	Halomonadaceae	Halomonas	Halomonas meridiana	Diop, 2019
Bacteria	Proteobacteria	Gammaproteobacteria	Oceanospirillales	Halomonadaceae	Halomonas	Halomonas phoceae	Diop, 2019
Bacteria	Proteobacteria	Gammaproteobacteria	Oceanospirillales	Halomonadaceae	Halomonas	Halomonas venusta	Diop, 2019
Bacteria	Proteobacteria	Gammaproteobacteria	Oceanospirillales	Oceanospirillaceae	Marinomonas	Marinomonas protea	Diop, 2019
Bacteria	Proteobacteria	Gammaproteobacteria	Oceanospirillales	Oceanospirillaceae	Oceanospirillum	Marinospirillum insulare	Diop, 2019
Bacteria	Proteobacteria	Gammaproteobacteria	Pasteurellales	Pasteurellaceae	Avibacterium	Avibacterium gallinarum	Diop, 2019
Bacteria	Proteobacteria	Gammaproteobacteria	Pasteurellales	Pasteurellaceae	Haemophilus	Haemophilus ducreyi	Diop, 2019
Bacteria	Proteobacteria	Gammaproteobacteria	Pasteurellales	Pasteurellaceae	Haemophilus	Haemophilus haemolyticus	Diop, 2019
Bacteria	Proteobacteria	Gammaproteobacteria	Pasteurellales	Pasteurellaceae	Haemophilus	Haemophilus influenzae	Diop, 2019
Bacteria	Proteobacteria	Gammaproteobacteria	Pasteurellales	Pasteurellaceae	Haemophilus	Haemophilus parahaemolyticus	Diop, 2019
Bacteria	Proteobacteria	Gammaproteobacteria	Pasteurellales	Pasteurellaceae	Haemophilus	Haemophilus parainfluenzae	Diop, 2019
Bacteria	Proteobacteria	Gammaproteobacteria	Pseudomonadales	Moraxellaceae	Acinetobacter	Acinetobacter antiviralis	Diop, 2019
Bacteria	Proteobacteria	Gammaproteobacteria	Pseudomonadales	Moraxellaceae	Acinetobacter	Acinetobacter baumannii	Diop, 2019
Bacteria	Proteobacteria	Gammaproteobacteria	Pseudomonadales	Moraxellaceae	Acinetobacter	Acinetobacter calcoaceticus	Diop, 2019
Bacteria	Proteobacteria	Gammaproteobacteria	Pseudomonadales	Moraxellaceae	Acinetobacter	Acinetobacter johnsonii	Diop, 2019
Bacteria	Proteobacteria	Gammaproteobacteria	Pseudomonadales	Moraxellaceae	Enhydrobacter	Enhydrobacter aerosaccus	Diop, 2019
Bacteria	Proteobacteria	Gammaproteobacteria	Pseudomonadales	Moraxellaceae	Moraxella	Moraxella nonliquefaciens	Diop, 2019
Bacteria	Proteobacteria	Gammaproteobacteria	Pseudomonadales	Moraxellaceae	Moraxella	Moraxella osloensis	Diop, 2019
Bacteria	Proteobacteria	Gammaproteobacteria	Pseudomonadales	Moraxellaceae	Psychrobacter	Psychrobacter phenylpyruvicus	Diop, 2019
Bacteria	Proteobacteria	Gammaproteobacteria	Pseudomonadales	Moraxellaceae	Psychrobacter	Terrahaemophilus aromaticivorans	Diop, 2019
Bacteria	Proteobacteria	Gammaproteobacteria	Pseudomonadales	Pseudomonadaceae	Pseudomonas	Pseudomonas abietaniphila	Diop, 2019
Bacteria	Proteobacteria	Gammaproteobacteria	Pseudomonadales	Pseudomonadaceae	Pseudomonas	Pseudomonas aeruginosa	Diop, 2019
Bacteria	Proteobacteria	Gammaproteobacteria	Pseudomonadales	Pseudomonadaceae	Pseudomonas	Pseudomonas amygdali	Diop, 2019
Bacteria	Proteobacteria	Gammaproteobacteria	Pseudomonadales	Pseudomonadaceae	Pseudomonas	Pseudomonas azotoformans	Diop, 2019
Bacteria	Proteobacteria	Gammaproteobacteria	Pseudomonadales	Pseudomonadaceae	Pseudomonas	Pseudomonas chlororaphis	Diop, 2019
Bacteria	Proteobacteria	Gammaproteobacteria	Pseudomonadales	Pseudomonadaceae	Pseudomonas	Pseudomonas cuatrocienegasensis	Diop, 2019
Bacteria	Proteobacteria	Gammaproteobacteria	Pseudomonadales	Pseudomonadaceae	Pseudomonas	Pseudomonas fluorescens	Diop, 2019
Bacteria	Proteobacteria	Gammaproteobacteria	Pseudomonadales	Pseudomonadaceae	Pseudomonas	Pseudomonas fulva	Diop, 2019
Bacteria	Proteobacteria	Gammaproteobacteria	Pseudomonadales	Pseudomonadaceae	Pseudomonas	Pseudomonas lutea	Diop, 2019
Bacteria	Proteobacteria	Gammaproteobacteria	Pseudomonadales	Pseudomonadaceae	Pseudomonas	Pseudomonas mucidolens	Diop, 2019
Bacteria	Proteobacteria	Gammaproteobacteria	Pseudomonadales	Pseudomonadaceae	Pseudomonas	Pseudomonas oleovorans	Diop, 2019
Bacteria	Proteobacteria	Gammaproteobacteria	Pseudomonadales	Pseudomonadaceae	Pseudomonas	Pseudomonas orientalis	Diop, 2019
Bacteria	Proteobacteria	Gammaproteobacteria	Pseudomonadales	Pseudomonadaceae	Pseudomonas	Pseudomonas pseudoalcaligenes	Diop, 2019
Bacteria	Proteobacteria	Gammaproteobacteria	Pseudomonadales	Pseudomonadaceae	Pseudomonas	Pseudomonas psychrophila	Diop, 2019
Bacteria	Proteobacteria	Gammaproteobacteria	Pseudomonadales	Pseudomonadaceae	Pseudomonas	Pseudomonas putida	Diop, 2019
Bacteria	Proteobacteria	Gammaproteobacteria	Pseudomonadales	Pseudomonadaceae	Pseudomonas	Pseudomonas synxantha	Diop, 2019
Bacteria	Proteobacteria	Gammaproteobacteria	Pseudomonadales	Pseudomonadaceae	Pseudomonas	Pseudomonas syringae	Diop, 2019
Bacteria	Proteobacteria	Gammaproteobacteria	Pseudomonadales	Pseudomonadaceae	Pseudomonas	Pseudomonas tolaasii	Diop, 2019
Bacteria	Proteobacteria	Gammaproteobacteria	Pseudomonadales	Pseudomonadaceae	Rhizobacter	Rhizobacter dauci	Diop, 2019
Bacteria	Proteobacteria	Gammaproteobacteria	Vibrionales	Vibrionaceae	Aliivibrio	Aliivibrio wodanis	Diop, 2019
Bacteria	Proteobacteria	Gammaproteobacteria	Vibrionales	Vibrionaceae	Photobacterium	Photobacterium angustum	Diop, 2019
Bacteria	Proteobacteria	Gammaproteobacteria	Vibrionales	Vibrionaceae	Photobacterium	Photobacterium frigidiphilum	Diop, 2019
Bacteria	Proteobacteria	Gammaproteobacteria	Vibrionales	Vibrionaceae	Photobacterium	Photobacterium phosphoreum	Diop, 2019
Bacteria	Spirochaetes	Spirochaetes	Spirochaetales	Spirochaetaceae	Treponema	Treponema denticola	Diop, 2019
Bacteria	Spirochaetes	Spirochaetes	Spirochaetales	Spirochaetaceae	Treponema	Treponema maltophilum	Diop, 2019
Bacteria	Spirochaetes	Spirochaetes	Spirochaetales	Spirochaetaceae	Treponema	Treponema parvum	Diop, 2019
Bacteria	Spirochaetes	Spirochaetes	Spirochaetales	Spirochaetaceae	Treponema	Treponema vincentii	Diop, 2019
Bacteria	Synergistetes	Synergistia	Synergistales	Sutterellaceae	Sutterella	Sutterella wadsworthensis	Diop, 2019
Bacteria	Synergistetes	Synergistia	Synergistales	Synergistaceae	Pyramidobacter	Pyramidobacter piscolens	Diop, 2019
Bacteria	Synergistetes	Synergistia	Synergistales	Synergitaceae	Jonquetella	Jonquetella anthropi	Diop, 2019
Bacteria	Tenericutes	Mollicutes	Mycoplasmatales	Mycoplasmataceae	Ureaplasma	Ureaplasma parvum	Diop, 2019
Bacteria	Tenericutes	Mollicutes	Mycoplasmatales	Mycoplasmataceae	Ureaplasma	Ureaplasma urealyticum	Diop, 2019
Chromalveolata	Heterokontophyta	Oomycetes	Peronosporales	Peronosporaceae	Phytophtora	Phytophthora sp. Asparagus 117	Odds, 1989
Excavata	Metamonada	Parabasalia	Thricomonadida	Thricomonadidae	Trichomonas	Thricomonas vaginalis
Fungi	Ascomycota	Dothideomycetes	Capnodiales	Davidiellaceae	Cladosporium	Cladosporium perangustum			23372716
Fungi	Ascomycota	Dothideomycetes	Dothideales	Saccotheciaceae	Saccothecium	Saccothecium sepincola	Odds, 1989
Fungi	Ascomycota	Dothideomycetes	Pleosporales	Didymellaceae	Phoma	Phoma gardeniae	Odds, 1989
Fungi	Ascomycota	Dothideomycetes	Pleosporales	Leptosphaeriaceae	Epicoccum	unknown			23372716
Fungi	Ascomycota	Dothideomycetes	Pleosporales	Pleosporaceae	Alternaria	Alternaria alternata			23372716
Fungi	Ascomycota	Dothideomycetes	unkown	unknown	unknown	Dothideomycetes sp. TRN 279	Odds, 1989
Fungi	Ascomycota	Eurotiomycetes	Chaetothyriales	Herpotrichiellaceae	Rhinocladiella	Rhinocladiella sp. MA 4765	Odds, 1989	AJ972862
Fungi	Ascomycota	Eurotiomycetes	Eurotiales	Thricocomaceae	Aspergillus	Aspergillus penicillioides	Odds, 1989
Fungi	Ascomycota	Eurotiomycetes	Eurotiales	Thricocomaceae	Eurotium	Eurotium amstelodami			23372716
Fungi	Ascomycota	Eurotiomycetes	Eurotiales	Thricocomaceae	Paecilomyces	Paecilomyces farinosus	Odds, 1989
Fungi	Ascomycota	Saccharomycetes	Saccharomycetales	Pichiaceae	Pichia	Pichia kudriavzevii	Odds, 1989
Fungi	Ascomycota	Saccharomycetes	Saccharomycetales	Pichiaceae	Pichia	Pichia norvegensis			21227390
Fungi	Ascomycota	Saccharomycetes	Saccharomycetales	Saccharomycetaceae	Candida	Candida africana			26808192
Fungi	Ascomycota	Saccharomycetes	Saccharomycetales	Saccharomycetaceae	Candida	Candida albicans	Odds, 1989
Fungi	Ascomycota	Saccharomycetes	Saccharomycetales	Saccharomycetaceae	Candida	Candida glabrata	Odds, 1989
Fungi	Ascomycota	Saccharomycetes	Saccharomycetales	Saccharomycetaceae	Candida	Candida guilliermondii			27657355
Fungi	Ascomycota	Saccharomycetes	Saccharomycetales	Saccharomycetaceae	Candida	Candida lusitaniae	Odds, 1989
Fungi	Ascomycota	Saccharomycetes	Saccharomycetales	Saccharomycetaceae	Candida	Candida parapsilosis	Odds, 1989
Fungi	Ascomycota	Saccharomycetes	Saccharomycetales	Saccharomycetaceae	Candida	Candida pseudotropicalis			27657355
Fungi	Ascomycota	Saccharomycetes	Saccharomycetales	Saccharomycetaceae	Candida	Candida sake	Odds, 1989
Fungi	Ascomycota	Saccharomycetes	Saccharomycetales	Saccharomycetaceae	Candida	Candida stellatoidea			27657355
Fungi	Ascomycota	Saccharomycetes	Saccharomycetales	Saccharomycetaceae	Candida	Candida tropicalis	Odds, 1989
Fungi	Ascomycota	Saccharomycetes	Saccharomycetales	Saccharomycetaceae	Candida	Candida viswanathii	Odds, 1989
Fungi	Ascomycota	Saccharomycetes	Saccharomycetales	Saccharomycetaceae	Candida	Candida lusitaniae		AY321469
Fungi	Ascomycota	Saccharomycetes	Saccharomycetales	Saccharomycetaceae	Cyberlindnera	Cyberlindnera jadinii		MH236237
Fungi	Ascomycota	Saccharomycetes	Saccharomycetales	Saccharomycetaceae	Saccharomyces	Saccharomyces cerevisiae	Odds, 1989
Fungi	Ascomycota	Saccharomycetes	Saccharomycetales	unknown	Diutina	Diutina mesorugosa		MK587456
Fungi	Ascomycota	Sordariomycetes	Coniochaetales	Coniochaetaceae	Coniochaeta	Coniochaeta velutina	Odds, 1989
Fungi	Ascomycota	Sordariomycetes	Glomerellales	Plectosphaerellaceae	Plectosphaerella	Plectosphaerella sp. MH727	Odds, 1989	FJ430715
Fungi	Ascomycota	Sordariomycetes	Hypocreales	Clavicipitaceae	Torrubiella	Torrubiella sp. NHJ 6709	Odds, 1989	EU369110
Fungi	Ascomycota	Sordariomycetes	Hypocreales	Cordycipicitaceae	Isaria	unknown		JF918739
Fungi	Ascomycota	Sordariomycetes	Hypocreales	Cordycipicitaceae	Simplicillium	Simplicillium lanosoniveum	Odds, 1989
Fungi	Ascomycota	Sordariomycetes	Hypocreales	Nectriaceae	Fusarium	Fusarium solani	Odds, 1989
Fungi	Ascomycota	Sordariomycetes	Microascales	Microascaceae	Scopulariopsis	Scopulariopsis brevicaulis	Odds, 1989
Fungi	Ascomycota	unknown	unkown	unknown	Eladia	Eladia saccula	Odds, 1989
Fungi	Basidiomycota	Tremellomycetes	Filobasidiales	Filobasidiaceae	Filobasidium	Filobasidium uniguttulatum	Odds, 1989
Fungi	Basidiomycota	Tremellomycetes	Tremellales	Tremellaceae	Cryptococcus	Cryptococcus albidus	Odds, 1989
Fungi	Basidiomycota	Tremellomycetes	Trichosporonales	Trichosporonaceae	Trichosporon	Trichosporon jirovecii	Odds, 1989
