# Supplementary material for: Assessment of In Vitro and In Silico Protocols for Sequence-Based Characterization of the Human Vaginal Microbiome
Source: mSphere. 2020 Nov 18;5(6):e00448-20. doi: 10.1128/mSphere.00448-20 (PMC7677004; doi:10.1128/mSphere.00448-20)
Supplement: TABLE S2 [file mSphere.00448-20-st002.csv]

Protocol	Forward primer	Reverse primer	Total template	PCR primer concentration	PCR cycles	PCR annealing (°C)	PCR denaturation (°C)	PCR elongation (°C)	Final elongation (72°C)
Two-step V1-V3:515r	4x TCG TCG GCA GCG TCA GAT GTG TAT AAG AGA CAG AGA GTT TGA TYM TGG CTC AG 1x TCG TCG GCA GCG TCA GAT GTG TAT AAG AGA CAG AGG GTT CGA TTC TGG CTC AG 1x TCG TCG GCA GCG TCA GAT GTG TAT AAG AGA CAG AGA ATT TGA TCT TGG TTC AG	GTC TCG TGG GCT CGG AGA TGT GTA TAA GAG ACA GTT ACC GCG GCK GCT GVC AC	5 ng	5	25	55	98	72	2 minutes
Two-step V1-V3:534r	4x TCG TCG GCA GCG TCA GAT GTG TAT AAG AGA CAG AGA GTT TGA TYM TGG CTC AG 1x TCG TCG GCA GCG TCA GAT GTG TAT AAG AGA CAG AGG GTT CGA TTC TGG CTC AG1x TCG TCG GCA GCG TCA GAT GTG TAT AAG AGA CAG AGA ATT TGA TCT TGG TTC AG	GTC TCG TGG GCT CGG AGA TGT GTA TAA GAG ACA GAT TAC CGC GGC TGC TGG	5 ng	5	25	55	98	72	2 minutes
One-step V3-V4*	CAA GCA GAA GAC GGC ATA CGA GAT N8 GTC TCG TGG GCT CGG AGA TGT GTA TAA GAG ACA GGA CTA CHV GGG TAT CTA ATC C	AAT GAT ACG GCG ACC ACC GAG ATC N8 TCG TCG GCA GCG TCA GAT GTG TAT AAG AGA CAG CCT ACG GGN GGC WGC AG	80 ng	5	25	53	98	72	2 minutes
Two-step V3-V4	TCG TCG GCA GCG TCA GAT GTG TAT AAG AGA CAG CCT ACG GGN GGC WGC AG	GTC TCG TGG GCT CGG AGA TGT GTA TAA GAG ACA GGA CTA CHV GGG TAT CTA ATC C	25 ng	10	20	62	98	72	2 minutes
Barcoding PCR	Illumina i5 primers	Illumina i7 primers	5 µL	2.5 µL	13	60	98	72
L. crispatus qPCR	GAT TTA CTT CGG TAA TGA CGT TAG GA	AGC TGA TCA TGC GAT CTG CTT TC	10 ng	10	35	60	95	72
G. vaginalis qPCR	GGA AAC GGG TGG TAA TGC TGG	CGA AGC CTA GGT GGG CCA TT	10 ng	10	35	61	95	72
L. iners qPCR	TTG AAG ATC GGA GTG CTT GC	TTA TCC CGA TCT CTT GGG CA	10 ng	10	35	57	95	72
* in this row, N8 represents an 8 bp barcode
